# Supplementary material for: Structural and functional insights into the interaction between Ku70/80 and Pol X family polymerases in NHEJ
Source: Nat Commun. 2025 May 6;16:4208. doi: 10.1038/s41467-025-59133-2 (PMC12056208; doi:10.1038/s41467-025-59133-2)
Supplement: Supplementary file 4 — Source Data [file 41467_2025_59133_MOESM4_ESM.xlsx]

## Sheet: Figure 2b
Laser micro-irradiation
Full-length Polλ ±Ku																											n=
																										mean	21	4.58258
	+Ku	Time [s]	Ku-KD +Ku #1	Ku-KD +Ku #2	Ku-KD +Ku #3	Ku-KD +Ku #4	Ku-KD +Ku #5	Ku-KD +Ku #6	Ku-KD +Ku #7	Ku-KD +Ku #8	Ku-KD +Ku #9	Ku-KD +Ku #10	Ku-KD +Ku #11	Ku-KD +Ku #12	Ku-KD +Ku #13	Ku-KD +Ku #14	Ku-KD +Ku #15	Ku-KD +Ku #16	Ku-KD +Ku #17	Ku-KD +Ku #18	Ku-KD +Ku #19	Ku-KD +Ku #20	Ku-KD +Ku #21		Time [s]	Polλ-FL (+Ku)	SD	SE
		0	1	1	1	1	1	1	1	1	1	1	1	1	1	1	1	1	1	1	1	1	1		0	1	0	0
		2	1.01421	0.992272	0.996392	0.995169	1.0139	1.01053	0.99004	0.999485	0.984742	1.00718	0.986453	0.992298	1.00344	0.991749	0.993024	0.993567	0.984188	0.997232	0.98448	1.00113	0.995935		2	0.996543	0.00912187	0.00199055
		4.01	1.01825	0.990508	0.996138	1.00246	1.01444	1.01804	0.995175	1.00153	0.997228	0.985723	0.985446	0.994984	0.979528	0.991501	0.989426	0.988399	0.99314	0.975289	1.00435	0.995572	1.01169		4.01	0.99661	0.0117931	0.00257348
		6.01	1.84754	1.56657	1.47504	1.4658	1.2504	1.76871	1.64654	1.57317	1.82015	1.72572	1.53713	1.48493	2.04618	1.59645	1.59018	1.67268	1.50206	1.74554	1.63986	1.85605	1.41848		6.01	1.62996	0.179937	0.0392655
		7.95	2.38021	2.00263	1.8429	1.56772	1.32802	2.32952	2.17798	2.31279	2.71612	2.79179	2.0595	1.5203	2.40989	1.67119	1.85279	2.33171	1.72984	2.36867	2.0532	2.14746	1.47626		7.95	2.05098	0.404982	0.0883743
		9.88	2.46254	2.15937	1.91268	1.58846	1.35074	2.61671	2.33632	2.88609	3.16961	3.23554	2.29301	1.48477	2.42969	1.58671	1.96762	2.59145	1.74811	2.56277	2.22771	2.21077	1.52639		9.88	2.207	0.541735	0.118216
		11.84	2.44594	2.26493	1.85705	1.56001	1.33446	2.7856	2.36342	3.31939	3.33936	3.42816	2.40183	1.46262	2.37223	1.5576	2.00735	2.6749	1.6689	2.62303	2.31306	2.21527	1.49796		11.84	2.26157	0.630357	0.137555
		13.84	2.41761	2.28617	1.84565	1.51793	1.32909	2.87293	2.36723	3.47308	3.49829	3.44758	2.37598	1.40397	2.35721	1.50959	1.98232	2.73422	1.587	2.53953	2.26866	2.15699	1.46289		13.84	2.25876	0.678779	0.148122
		15.84	2.3443	2.30133	1.84362	1.47614	1.33239	2.8828	2.33504	3.64706	3.48267	3.51299	2.37612	1.38122	2.29416	1.46274	1.92678	2.80591	1.55387	2.50496	2.28463	2.14129	1.4287		15.84	2.25327	0.711844	0.155337
		17.84	2.22703	2.23538	1.75629	1.44075	1.31199	2.87974	2.27603	3.70121	3.59219	3.48257	2.35081	1.35689	2.25745	1.42357	1.88903	2.70205	1.51765	2.33241	2.19809	2.0871	1.41297		17.84	2.21101	0.730402	0.159387
		19.84	2.11324	2.20872	1.74213	1.41505	1.28957	2.93213	2.25766	3.7095	3.603	3.38151	2.29959	1.33987	2.16843	1.39342	1.87292	2.66562	1.45434	2.26222	2.1382	2.05291	1.37546		19.84	2.17502	0.735587	0.160518
		21.84	2.07579	2.19494	1.64848	1.39123	1.25016	2.98166	2.18448	3.75738	3.61723	3.35572	2.30027	1.35111	2.12419	1.39025	1.81774	2.60862	1.42577	2.26043	2.11344	2.03459	1.37623		21.84	2.15522	0.749548	0.163565
		23.84	2.00821	2.14471	1.65277	1.37848	1.26301	2.9183	2.15473	3.71407	3.54687	3.30088	2.26716	1.32451	2.09703	1.35835	1.75971	2.49038	1.39763	2.17819	2.04003	1.96912	1.37502		23.84	2.11139	0.732651	0.159878
		25.85	1.97692	2.09492	1.62237	1.34954	1.24798	2.86322	2.08172	3.73706	3.51872	3.24836	2.21339	1.31399	2.00242	1.36588	1.75171	2.42461	1.33193	2.16848	1.9481	1.93935	1.35627		25.85	2.07414	0.731955	0.159726
		27.85	1.89652	2.05224	1.56927	1.33016	1.22365	2.79189	2.04888	3.7181	3.41538	3.10105	2.16774	1.29259	2.01264	1.36105	1.70412	2.37076	1.33531	2.07983	1.9356	1.90309	1.33851		27.85	2.03088	0.710233	0.154985
		29.85	1.84984	2.01458	1.58519	1.32449	1.20175	2.7679	2.04766	3.56448	3.36875	3.01354	2.13855	1.31909	1.96791	1.34564	1.70417	2.29734	1.3611	2.01776	1.86874	1.87785	1.33078		29.85	1.99843	0.678418	0.148043
		31.85	1.81595	1.96063	1.54845	1.29297	1.20637	2.67322	2.00885	3.58424	3.26603	2.94846	2.0714	1.29424	1.89767	1.32143	1.69061	2.27948	1.34282	1.9628	1.80517	1.8529	1.30737		31.85	1.95862	0.667802	0.145726
		33.85	1.78926	1.93353	1.54842	1.29278	1.16869	2.67504	1.96688	3.45823	3.19016	2.86171	2.00489	1.27177	1.8792	1.31652	1.63736	2.22254	1.30982	1.9117	1.747	1.80969	1.3201		33.85	1.91978	0.643849	0.140499
		35.85	1.77495	1.89616	1.51221	1.27973	1.16839	2.6981	1.94628	3.43722	3.16986	2.78043	2.00508	1.27382	1.81022	1.29388	1.59779	2.17043	1.31017	1.86828	1.73622	1.80742	1.31997		35.85	1.89793	0.637948	0.139212
		37.85	1.76271	1.85491	1.52178	1.27122	1.15973	2.62719	1.90773	3.39549	3.12831	2.74794	2.00166	1.28942	1.84199	1.31044	1.61123	2.12035	1.31947	1.83334	1.68523	1.79262	1.31719		37.85	1.88095	0.620386	0.135379
		39.85	1.68838	1.84907	1.50445	1.25674	1.15097	2.56809	1.86764	3.31132	3.00224	2.74376	1.92055	1.28129	1.77984	1.31514	1.57608	2.04936	1.31211	1.85432	1.63578	1.77666	1.30362		39.85	1.84511	0.597361	0.130355
		41.85	1.68804	1.8569	1.47883	1.24425	1.13363	2.57509	1.86009	3.17909	2.91477	2.6513	1.90856	1.26385	1.77975	1.29117	1.55284	2.03027	1.29791	1.80433	1.6079	1.76149	1.31211		41.85	1.81868	0.571813	0.12478
		43.85	1.66337	1.81703	1.46887	1.2439	1.11129	2.50861	1.8346	3.1018	2.85259	2.59052	1.87153	1.25721	1.74985	1.29026	1.53224	2.02884	1.27294	1.73025	1.57725	1.73845	1.29866		43.85	1.78762	0.552874	0.120647
		45.86	1.60931	1.79875	1.46558	1.23548	1.10643	2.45086	1.80996	3.04759	2.80512	2.52114	1.8241	1.25892	1.74723	1.28389	1.51413	1.96624	1.28135	1.71452	1.55803	1.70962	1.2822		45.86	1.76145	0.534332	0.116601
		47.86	1.61994	1.76827	1.47235	1.22857	1.11892	2.46134	1.7931	3.0404	2.72879	2.49339	1.81104	1.24439	1.76622	1.27756	1.49807	1.93871	1.25984	1.72731	1.53756	1.69068	1.2832		47.86	1.75046	0.526183	0.114823
		49.86	1.58534	1.74169	1.46885	1.23379	1.12292	2.4383	1.76698	2.96537	2.65151	2.42985	1.79524	1.25599	1.7157	1.28356	1.49715	1.8612	1.27875	1.67645	1.52598	1.67783	1.3004		49.86	1.72728	0.500367	0.109189
		51.86	1.57364	1.73299	1.45942	1.24384	1.10217	2.37691	1.7362	2.90077	2.62996	2.40311	1.74702	1.25308	1.71985	1.28964	1.45697	1.85384	1.27329	1.65639	1.51755	1.66101	1.28649		51.86	1.70829	0.48697	0.106265
		53.86	1.56602	1.72364	1.47139	1.23817	1.10485	2.37142	1.7065	2.87195	2.56476	2.33033	1.74365	1.24448	1.69674	1.27909	1.50523	1.79392	1.26634	1.6382	1.48979	1.6565	1.27684		53.86	1.69237	0.472062	0.103012
		55.86	1.57256	1.71592	1.45112	1.23111	1.07296	2.33723	1.68798	2.74033	2.52321	2.30186	1.73623	1.24229	1.71105	1.2606	1.47843	1.81336	1.25564	1.64236	1.48096	1.65188	1.26653		55.86	1.67493	0.45341	0.0989421
		57.86	1.55757	1.69797	1.45658	1.21823	1.09147	2.33257	1.70961	2.70269	2.46304	2.20354	1.7149	1.25562	1.70473	1.27561	1.485	1.79213	1.24477	1.64609	1.48975	1.65689	1.28825		57.86	1.66605	0.433441	0.0945845
		59.86	1.53365	1.71187	1.45341	1.25181	1.08496	2.29306	1.70562	2.65605	2.44559	2.17551	1.68604	1.25188	1.67812	1.27075	1.44338	1.81412	1.27138	1.61924	1.45094	1.6408	1.28943		59.86	1.6537	0.421871	0.0920598
		61.86	1.52396	1.63239	1.42606	1.22825	1.0772	2.24293	1.68757	2.58471	2.46825	2.18345	1.65807	1.25962	1.63781	1.24629	1.41864	1.75365	1.25994	1.61378	1.45073	1.63209	1.27146		61.86	1.63128	0.416076	0.0907953
		63.86	1.51529	1.64851	1.45346	1.21705	1.0818	2.22091	1.66954	2.56855	2.39634	2.17026	1.60712	1.26164	1.65423	1.24314	1.42633	1.73371	1.25207	1.61807	1.4864	1.60769	1.28009		63.86	1.62439	0.403178	0.0879806
																																								n=
																																							BJW IAA mean	34	5.83095
	-Ku	Time [s]	Ku-KD #1	Ku-KD #2	Ku-KD #3	Ku-KD #4	Ku-KD #5	Ku-KD #6	Ku-KD #7	Ku-KD #8	Ku-KD #9	Ku-KD #10	Ku-KD #11	Ku-KD #12	Ku-KD #13	Ku-KD #14	Ku-KD #15	Ku-KD #16	Ku-KD #17	Ku-KD #18	Ku-KD #19	Ku-KD #20	Ku-KD #21	Ku-KD #22	Ku-KD #23	Ku-KD #24	Ku-KD #25	Ku-KD #26	Ku-KD #27	Ku-KD #28	Ku-KD #29	Ku-KD #30	Ku-KD #31	Ku-KD #32	Ku-KD #33	Ku-KD #34		Time [s]	Polλ-FL (-Ku)	SD	SE
		0	1	1	1	1	1	1	1	1	1	1	1	1	1	1	1	1	1	1	1	1	1	1	1	1	1	1	1	1	1	1	1	1	1	1		0	1	0	0
		2	1.0084	1.00969	0.989747	1.0254	1.00857	1.00783	1.00777	0.984219	0.993132	1.01554	0.994733	0.980933	0.976876	1.03533	1.01114	1.01208	0.991669	1.01444	0.996524	0.993339	1.00516	0.980204	1.00295	1.03338	1.0029	1.01067	0.995536	1.00345	0.986743	0.989347	1.01628	0.9917	0.991704	1.01293		2	1.00236	0.0143453	0.0024602
		4.01	1.02971	1.00811	0.999917	0.999827	1.00979	0.97572	0.987866	0.999428	0.999564	1.00108	0.995546	0.984404	0.987854	1.01656	1.03092	1.01084	0.999811	1.0258	1.00643	0.990822	0.991847	0.967321	1.02053	0.995471	1.01528	0.989955	0.999832	0.976735	1.01161	0.994321	0.992413	0.991341	1.00134	1.01152		4.01	1.00057	0.0147783	0.00253445
		6.01	1.49542	1.46363	1.57599	1.59673	1.62766	1.66306	1.70412	1.44598	1.30936	1.25112	1.11858	1.43547	1.31317	1.25637	1.48743	1.72956	1.50472	1.62256	1.18783	1.37341	1.52555	1.1683	1.27858	1.41374	1.23364	1.41383	1.43177	1.32157	1.34126	1.44665	1.27387	1.39838	1.42743	1.20322		6.01	1.41294	0.159038	0.0272747
		7.95	1.58627	1.62312	1.69125	1.88718	1.87592	1.96654	2.00443	1.57164	1.45861	1.36121	1.17485	1.73367	1.45771	1.43167	1.91709	1.98544	1.55371	1.77339	1.3134	1.70994	1.81109	1.25285	1.42001	1.63231	1.28155	1.50864	1.55223	1.41833	1.44796	1.70806	1.41925	1.6507	1.5594	1.39927		7.95	1.59231	0.22154	0.0379938
		9.88	1.603	1.65866	1.66067	1.97539	1.95539	2.09778	2.14786	1.60019	1.53939	1.37826	1.20837	1.84548	1.50677	1.45801	2.16901	2.03861	1.58005	1.83079	1.35479	1.80261	2.01057	1.28921	1.46894	1.72678	1.26507	1.4951	1.59997	1.45663	1.48666	1.80166	1.45846	1.79329	1.54208	1.44908		9.88	1.65455	0.26208	0.0449463
		11.84	1.59469	1.68096	1.64503	2.02262	1.99664	2.15551	2.23235	1.60321	1.53958	1.35343	1.20596	1.88699	1.49364	1.44417	2.26982	2.07929	1.61313	1.85399	1.35226	1.87612	2.00674	1.27826	1.51569	1.75268	1.23422	1.47472	1.61258	1.39809	1.49072	1.85483	1.44157	1.86331	1.50696	1.47401		11.84	1.6707	0.290613	0.0498397
		13.84	1.54649	1.66561	1.5912	2.0283	2.02778	2.14573	2.27323	1.57978	1.54329	1.35779	1.18558	1.88831	1.44443	1.47	2.33063	2.08082	1.55764	1.84911	1.31977	1.97885	2.06129	1.28928	1.56314	1.77689	1.22611	1.42586	1.5868	1.33528	1.46398	1.88043	1.45095	1.87025	1.43411	1.47347		13.84	1.66771	0.311219	0.0533736
		15.84	1.51579	1.6857	1.56239	2.0834	1.9751	2.14037	2.27457	1.55705	1.50819	1.33987	1.17711	1.86496	1.40935	1.45291	2.34233	2.0546	1.52084	1.82556	1.29985	1.94792	2.0135	1.27356	1.50552	1.80091	1.19932	1.41776	1.57569	1.26313	1.46558	1.8524	1.42755	1.85802	1.37172	1.43987		15.84	1.64713	0.319242	0.0547496
		17.84	1.48505	1.66058	1.54613	2.04655	1.93404	2.08533	2.16296	1.53298	1.51805	1.31339	1.16103	1.84478	1.38312	1.44504	2.38728	1.96481	1.46625	1.81466	1.30284	1.93926	1.98638	1.25451	1.53897	1.79276	1.18266	1.38322	1.55752	1.23165	1.45431	1.84684	1.41528	1.93412	1.2945	1.41356		17.84	1.62589	0.317276	0.0544123
		19.84	1.47381	1.65718	1.50398	2.01702	1.86885	2.1265	2.14116	1.50319	1.5002	1.30166	1.19251	1.82426	1.33797	1.42789	2.34846	1.94757	1.44862	1.7698	1.28347	1.92598	1.97228	1.25179	1.51348	1.74779	1.17758	1.34608	1.52426	1.17407	1.42481	1.83063	1.38117	1.8538	1.22843	1.37329		19.84	1.59999	0.316788	0.0543286
		21.84	1.45001	1.61894	1.47006	2.00092	1.86305	2.09485	2.12298	1.46733	1.49106	1.27179	1.17504	1.74118	1.33418	1.37721	2.34582	1.91086	1.41263	1.75166	1.25826	1.90753	1.98243	1.24323	1.49384	1.74705	1.14838	1.34061	1.47342	1.12004	1.38142	1.82809	1.36436	1.82047	1.19946	1.31725		21.84	1.57428	0.321658	0.0551638
		23.84	1.43438	1.6266	1.44288	1.94234	1.83995	2.03012	2.08414	1.4205	1.4556	1.25986	1.17457	1.69609	1.30942	1.38455	2.26993	1.85309	1.36143	1.72247	1.25492	1.89637	1.96231	1.22558	1.45861	1.67369	1.15285	1.3096	1.44843	1.08405	1.36361	1.7969	1.37923	1.80919	1.19368	1.30633		23.84	1.54774	0.308688	0.0529395
		25.85	1.41048	1.60882	1.42603	1.91978	1.75998	2.00931	2.01775	1.40799	1.43154	1.24856	1.1748	1.65529	1.27784	1.34928	2.2555	1.85977	1.35006	1.70004	1.25663	1.83509	1.91935	1.21755	1.45449	1.67173	1.15134	1.31287	1.37885	1.06007	1.35246	1.80438	1.3316	1.81378	1.15661	1.31445		25.85	1.5263	0.303075	0.0519769
		27.85	1.38367	1.61695	1.41513	1.8957	1.73526	1.9548	2.00116	1.38149	1.38535	1.24994	1.1671	1.63159	1.2817	1.34148	2.20822	1.76102	1.34634	1.64958	1.23216	1.83966	1.88793	1.22097	1.45175	1.64272	1.10956	1.29848	1.33786	1.05471	1.33658	1.78813	1.35716	1.77794	1.14878	1.30664		27.85	1.50581	0.293021	0.0502526
		29.85	1.38682	1.58292	1.40769	1.81649	1.68804	1.92691	1.98008	1.35044	1.39876	1.2351	1.17606	1.55705	1.27006	1.3259	2.16793	1.76546	1.29462	1.61902	1.24631	1.80339	1.82348	1.21218	1.43662	1.59593	1.12934	1.27586	1.32701	1.01921	1.31531	1.7562	1.31468	1.75583	1.12463	1.29256		29.85	1.4817	0.281849	0.0483367
		31.85	1.3906	1.55183	1.39217	1.82681	1.7079	1.90754	1.90399	1.3289	1.40153	1.22981	1.17302	1.54949	1.24937	1.33601	2.0886	1.71412	1.25233	1.57527	1.20248	1.8055	1.77774	1.19352	1.43159	1.57916	1.14112	1.27025	1.28934	1.02519	1.32847	1.75847	1.28448	1.68541	1.12799	1.27246		31.85	1.46331	0.270391	0.0463717
		33.85	1.35963	1.54105	1.36855	1.74714	1.62057	1.8945	1.90528	1.32112	1.37527	1.23093	1.16202	1.49371	1.28717	1.30742	2.06189	1.6556	1.28677	1.54909	1.21473	1.76418	1.76104	1.21019	1.42316	1.56351	1.13101	1.26258	1.28443	1.02763	1.29751	1.72102	1.28543	1.68198	1.11501	1.26957		33.85	1.44649	0.257431	0.0441491
		35.85	1.37405	1.51947	1.37187	1.7163	1.57833	1.86236	1.8916	1.30351	1.35904	1.21851	1.16498	1.47269	1.24524	1.30767	1.99017	1.61862	1.244	1.56324	1.20239	1.72576	1.74951	1.19566	1.40877	1.55544	1.13385	1.28675	1.27475	1.02033	1.33257	1.7123	1.27161	1.66545	1.09801	1.26456		35.85	1.43233	0.247833	0.0425029
		37.85	1.34537	1.5276	1.34196	1.69217	1.53624	1.85006	1.83381	1.28257	1.35396	1.23185	1.18139	1.43755	1.24073	1.31905	1.93858	1.60416	1.22545	1.50403	1.20976	1.72378	1.72052	1.2	1.37991	1.5132	1.13058	1.25756	1.23047	1.03165	1.30899	1.67354	1.27477	1.62911	1.07984	1.23056		37.85	1.41296	0.236559	0.0405696
		39.85	1.36832	1.51369	1.34875	1.68831	1.57543	1.80455	1.80714	1.29168	1.35861	1.2135	1.18275	1.40756	1.25011	1.31991	1.92599	1.57068	1.2084	1.48316	1.20348	1.71041	1.65135	1.20125	1.39463	1.49372	1.13782	1.26577	1.24298	1.00439	1.30407	1.68128	1.2866	1.59258	1.06076	1.23741		39.85	1.4055	0.228753	0.0392308
		41.85	1.36042	1.50698	1.33785	1.64288	1.53119	1.75688	1.76137	1.27107	1.3705	1.23486	1.16604	1.38678	1.23428	1.28889	1.93427	1.57981	1.22152	1.48745	1.20339	1.6966	1.65257	1.18012	1.38488	1.47876	1.12324	1.25792	1.19435	0.999827	1.31505	1.67416	1.24354	1.59254	1.07017	1.24653		41.85	1.39373	0.224765	0.0385468
		43.85	1.35952	1.50895	1.34415	1.61275	1.5195	1.75529	1.73194	1.27165	1.34322	1.22688	1.17919	1.37759	1.20894	1.29338	1.87737	1.55069	1.21372	1.44704	1.20423	1.69434	1.59106	1.19311	1.38241	1.46093	1.12545	1.25129	1.2038	0.992449	1.29577	1.64229	1.26074	1.53819	1.07197	1.23618		43.85	1.38135	0.212342	0.0364164
		45.86	1.36462	1.48355	1.35256	1.58842	1.50178	1.72103	1.73792	1.24129	1.32995	1.24225	1.17085	1.33489	1.23995	1.29562	1.86247	1.50745	1.18744	1.44774	1.18865	1.60674	1.57924	1.18848	1.37568	1.425	1.12467	1.24345	1.17408	1.00856	1.30129	1.62975	1.25758	1.51404	1.05044	1.20139		45.86	1.36702	0.204885	0.0351375
		47.86	1.36556	1.46424	1.31997	1.54282	1.48861	1.68992	1.68525	1.24872	1.33089	1.22832	1.17533	1.34008	1.23848	1.28631	1.78621	1.50616	1.19416	1.4382	1.1959	1.60332	1.53084	1.19923	1.35908	1.41588	1.12674	1.25538	1.1544	0.999675	1.3095	1.622	1.24676	1.5213	1.06671	1.22469		47.86	1.35767	0.19029	0.0326344
		49.86	1.36223	1.49031	1.30788	1.57554	1.47059	1.70216	1.63897	1.22758	1.30497	1.23446	1.1735	1.34745	1.22536	1.31119	1.77356	1.50202	1.20773	1.42094	1.21249	1.59519	1.54484	1.19433	1.36949	1.40612	1.1376	1.26162	1.11178	1.0121	1.27449	1.61078	1.23911	1.47294	1.03972	1.21705		49.86	1.35224	0.189448	0.03249
		51.86	1.36853	1.48616	1.30821	1.53781	1.48202	1.63306	1.64267	1.22588	1.3226	1.2456	1.19369	1.31104	1.23432	1.28938	1.74917	1.49352	1.18484	1.40499	1.19664	1.60014	1.55824	1.18009	1.35229	1.40413	1.13499	1.27541	1.10386	0.987483	1.2701	1.62009	1.25362	1.45661	1.04097	1.20015		51.86	1.34554	0.186004	0.0318994
		53.86	1.36077	1.46435	1.31687	1.49514	1.48041	1.63002	1.62459	1.20189	1.3212	1.24277	1.17101	1.29716	1.22632	1.30298	1.75314	1.47526	1.18229	1.38096	1.18303	1.56905	1.55443	1.18748	1.34683	1.38843	1.12601	1.25805	1.0822	0.997415	1.27963	1.60561	1.26777	1.51094	1.02855	1.2364		53.86	1.33968	0.183884	0.0315358
		55.86	1.36734	1.47348	1.28518	1.52487	1.45493	1.62868	1.60254	1.21879	1.30799	1.23004	1.16559	1.29621	1.22329	1.30056	1.73661	1.45736	1.18655	1.41837	1.20941	1.56448	1.47316	1.18753	1.34281	1.36124	1.13232	1.25918	1.08102	0.988395	1.2976	1.58358	1.22824	1.5152	1.02019	1.21146		55.86	1.33336	0.179913	0.0308548
		57.86	1.37208	1.46545	1.28236	1.47078	1.43079	1.59597	1.60102	1.2077	1.30162	1.23093	1.16166	1.29747	1.25495	1.27307	1.66498	1.45823	1.18346	1.39101	1.19077	1.57171	1.51613	1.17228	1.33511	1.37303	1.133	1.27376	1.08207	0.988172	1.29936	1.57707	1.23189	1.47587	1.0407	1.18839		57.86	1.32626	0.171438	0.0294014
		59.86	1.37652	1.48766	1.29424	1.4733	1.44073	1.57219	1.56865	1.1931	1.31488	1.20574	1.15635	1.31122	1.21999	1.2814	1.67444	1.45401	1.19206	1.37819	1.19904	1.54142	1.47867	1.20072	1.32753	1.37215	1.12412	1.27959	1.0424	0.993208	1.29232	1.60376	1.23645	1.44809	1.00745	1.20642		59.86	1.322	0.17155	0.0294206
		61.86	1.34315	1.46294	1.28978	1.41801	1.41047	1.55484	1.5634	1.19168	1.30692	1.23848	1.1579	1.30135	1.20209	1.28191	1.65252	1.46926	1.19063	1.37271	1.18944	1.52404	1.4676	1.18279	1.34851	1.35999	1.11912	1.2561	1.03749	1.0154	1.27857	1.55683	1.23966	1.46869	1.01986	1.2005		61.86	1.3139	0.163289	0.0280038
		63.86	1.37194	1.4549	1.25788	1.44233	1.41623	1.57942	1.5584	1.17261	1.30731	1.20739	1.18356	1.30289	1.20124	1.30217	1.61679	1.43715	1.17537	1.37729	1.19428	1.51493	1.45356	1.1886	1.32114	1.35314	1.1402	1.26755	1.03846	1.00681	1.28439	1.57688	1.2368	1.4365	0.995156	1.22991		63.86	1.31186	0.162238	0.0278236

## Sheet: Figure 2c
Laser micro-irradiation
Polλ-BRCT ±Ku																																	n=
																																mean	27	5.19615
	+Ku	Time [s]	Ku-KD +Ku #1	Ku-KD +Ku #2	Ku-KD +Ku #3	Ku-KD +Ku #4	Ku-KD +Ku #5	Ku-KD +Ku #6	Ku-KD +Ku #7	Ku-KD +Ku #8	Ku-KD +Ku #9	Ku-KD +Ku #10	Ku-KD +Ku #11	Ku-KD +Ku #12	Ku-KD +Ku #13	Ku-KD +Ku #14	Ku-KD +Ku #15	Ku-KD +Ku #16	Ku-KD +Ku #17	Ku-KD +Ku #18	Ku-KD +Ku #19	Ku-KD +Ku #20	Ku-KD +Ku #21	Ku-KD +Ku #22	Ku-KD +Ku #23	Ku-KD +Ku #24	Ku-KD +Ku #25	Ku-KD +Ku #26	Ku-KD +Ku #27		Time [s]	Polλ-BRCT (+Ku)	SD	SE
		0	1	1	1	1	1	1	1	1	1	1	1	1	1	1	1	1	1	1	1	1	1	1	1	1	1	1	1		0	1	0	0
		2	1.0008	0.978324	0.97524	1.0047	0.968724	0.993793	1.01894	0.982137	0.9837	1.01219	0.986083	1.00445	1.01622	1.02055	0.979887	0.995164	0.995824	0.964169	1.01708	0.989144	0.985452	1.00605	1.01107	0.983676	1.0099	0.985373	1.00846		2	0.995448	0.0160692	0.00309252
		4.01	1.0291	0.993188	1.00518	1.00751	0.998244	1.01024	1.01445	0.972457	0.995193	1.01426	0.997117	0.978727	1.01897	0.991359	0.988745	0.981614	1.01002	0.975071	0.996136	0.983122	1.01741	1.00954	0.998897	0.994563	0.992147	0.984481	1.02327		4.01	0.999296	0.0150833	0.00290279
		6.01	1.16683	1.1624	1.12533	1.13891	1.0142	1.16191	1.20181	1.08317	1.17179	1.12745	1.11062	1.34228	1.30514	1.22521	1.2222	1.09178	1.21307	1.19522	1.25137	1.31075	1.22757	1.30085	1.24658	0.965704	1.05213	1.1503	1.09357		6.01	1.17252	0.0915699	0.0176226
		7.95	1.21793	1.3777	1.25735	1.29024	1.14879	1.25074	1.36817	1.29027	1.33655	1.35469	1.28579	1.52702	1.47088	1.46465	1.3392	1.32306	1.28546	1.28914	1.33186	1.50582	1.2638	1.34962	1.41355	1.10516	1.23972	1.47494	1.29376		7.95	1.32799	0.102021	0.019634
		9.88	1.2097	1.43543	1.26485	1.31762	1.25563	1.26098	1.4109	1.40012	1.40089	1.49692	1.37743	1.54693	1.54475	1.5448	1.35807	1.45205	1.30749	1.30288	1.34502	1.57037	1.28158	1.35708	1.39165	1.19776	1.37113	1.51805	1.40977		9.88	1.38259	0.106381	0.0204729
		11.84	1.21164	1.44404	1.25226	1.32241	1.30206	1.25271	1.43534	1.44743	1.42446	1.61258	1.42655	1.55621	1.59451	1.6714	1.39578	1.5485	1.30825	1.29576	1.35831	1.58675	1.2997	1.39089	1.40011	1.3571	1.46105	1.49962	1.49666		11.84	1.42045	0.121543	0.023391
		13.84	1.23794	1.43607	1.23917	1.31821	1.37103	1.27227	1.48108	1.49742	1.44078	1.6427	1.4539	1.59336	1.61271	1.69353	1.42841	1.61548	1.30964	1.30664	1.34512	1.634	1.28083	1.39005	1.42035	1.48037	1.49172	1.44285	1.54681		13.84	1.44379	0.131367	0.0252816
		15.84	1.25978	1.41386	1.26078	1.34044	1.38465	1.25696	1.46223	1.52699	1.40754	1.69434	1.49513	1.5964	1.63227	1.74099	1.42896	1.66483	1.29213	1.31781	1.34389	1.62467	1.30018	1.3603	1.38119	1.56943	1.55534	1.44796	1.55482		15.84	1.45607	0.143731	0.0276611
		17.84	1.25157	1.41788	1.25276	1.34537	1.40913	1.24415	1.48402	1.56994	1.45847	1.69878	1.49599	1.58061	1.62708	1.79679	1.42546	1.68168	1.28747	1.29986	1.36425	1.62222	1.30121	1.35255	1.34768	1.68058	1.53845	1.41707	1.57336		17.84	1.46387	0.156532	0.0301246
		19.84	1.2532	1.40389	1.24589	1.33571	1.4276	1.24008	1.46973	1.58486	1.46338	1.72355	1.48757	1.59396	1.6513	1.7646	1.46094	1.7597	1.27978	1.27701	1.34725	1.65337	1.31234	1.36755	1.35648	1.77231	1.52025	1.36698	1.58951		19.84	1.4707	0.171006	0.0329101
		21.84	1.27163	1.41343	1.23478	1.33648	1.42417	1.22721	1.47668	1.58662	1.43911	1.70708	1.49171	1.54952	1.63625	1.83666	1.45844	1.7759	1.2891	1.2782	1.33663	1.65407	1.31974	1.36575	1.3153	1.85994	1.54354	1.35758	1.61688		21.84	1.47416	0.183963	0.0354038
		23.84	1.25197	1.41306	1.2288	1.32115	1.43234	1.25335	1.43669	1.58586	1.4397	1.7283	1.47984	1.55248	1.65278	1.83631	1.48034	1.79198	1.2642	1.2718	1.33643	1.68742	1.29501	1.36033	1.3112	1.95097	1.54437	1.34411	1.56705		23.84	1.47473	0.197682	0.038044
		25.85	1.29453	1.38965	1.22939	1.3179	1.46286	1.25226	1.45178	1.60384	1.46178	1.74953	1.49071	1.553	1.66211	1.84414	1.47973	1.78821	1.2502	1.25142	1.32618	1.68172	1.30365	1.36071	1.31257	1.94309	1.52596	1.3031	1.60574		25.85	1.47762	0.200518	0.0385898
		27.85	1.24865	1.38669	1.22031	1.34889	1.447	1.22186	1.43238	1.64071	1.43984	1.76004	1.48762	1.55313	1.6331	1.86398	1.49861	1.80271	1.27029	1.25306	1.30765	1.68497	1.29999	1.34622	1.33538	2.02327	1.53627	1.29366	1.63121		27.85	1.48028	0.214637	0.041307
		29.85	1.28237	1.38607	1.20995	1.30887	1.48079	1.21527	1.46819	1.62718	1.4377	1.73986	1.47766	1.54467	1.62226	1.85371	1.50463	1.80881	1.26127	1.23948	1.29295	1.65997	1.30873	1.32251	1.3114	2.01925	1.54707	1.28281	1.58121		29.85	1.47387	0.21332	0.0410534
		31.85	1.28419	1.3433	1.2219	1.30604	1.45733	1.21076	1.44828	1.63125	1.42917	1.73837	1.4775	1.56285	1.64357	1.8203	1.50531	1.84502	1.23649	1.24633	1.28306	1.65167	1.30834	1.35014	1.27686	2.03853	1.52002	1.27776	1.61253		31.85	1.47137	0.218668	0.0420826
		33.85	1.28324	1.37379	1.22163	1.2908	1.45339	1.19245	1.42692	1.64835	1.41886	1.73934	1.46562	1.53581	1.64466	1.81691	1.50961	1.81722	1.27096	1.24289	1.3082	1.66824	1.31368	1.36702	1.28322	2.04771	1.53678	1.23867	1.63782		33.85	1.47236	0.219066	0.0421594
		35.85	1.28738	1.35764	1.22073	1.31166	1.46246	1.21841	1.44339	1.64839	1.44471	1.70339	1.47376	1.55935	1.64393	1.80476	1.50567	1.81501	1.23932	1.23317	1.32167	1.6691	1.31357	1.37739	1.27719	2.06274	1.53226	1.24993	1.60636		35.85	1.47346	0.21643	0.0416519
		37.85	1.28385	1.33042	1.22642	1.29744	1.46104	1.19948	1.43089	1.66042	1.41222	1.71808	1.48053	1.56232	1.64626	1.82271	1.46437	1.82593	1.2067	1.23925	1.30118	1.68019	1.29466	1.34446	1.25573	2.0673	1.47968	1.24829	1.59812		37.85	1.46437	0.225254	0.0433502
		39.85	1.29146	1.33164	1.21955	1.29623	1.46162	1.20135	1.40276	1.61215	1.43596	1.71388	1.4566	1.50774	1.6515	1.7819	1.49602	1.81928	1.22548	1.22138	1.30896	1.66115	1.27973	1.34967	1.27821	2.09013	1.47514	1.23745	1.57614		39.85	1.45863	0.221362	0.0426012
		41.85	1.28846	1.34606	1.2124	1.27643	1.44613	1.19445	1.4178	1.63499	1.41858	1.70482	1.46475	1.54271	1.64178	1.78743	1.49225	1.79464	1.19432	1.22003	1.30733	1.6845	1.31007	1.33578	1.23446	2.12062	1.46074	1.22812	1.59538		41.85	1.45759	0.228821	0.0440367
		43.85	1.28452	1.35596	1.21078	1.2654	1.45788	1.16734	1.41006	1.66487	1.4005	1.70442	1.4743	1.524	1.64995	1.80699	1.49453	1.80632	1.21226	1.21974	1.28717	1.68495	1.29598	1.33774	1.2381	2.05749	1.48129	1.23275	1.55796		43.85	1.45494	0.225795	0.0434542
		45.86	1.25684	1.32168	1.19085	1.27818	1.44755	1.18035	1.40039	1.63432	1.43078	1.68473	1.46573	1.55247	1.60934	1.79677	1.49738	1.79005	1.21844	1.20706	1.29264	1.6542	1.30644	1.33216	1.25651	2.08791	1.49829	1.22209	1.54893		45.86	1.45045	0.224582	0.0432209
		47.86	1.27939	1.31041	1.18966	1.288	1.45101	1.19	1.38025	1.62199	1.39309	1.70326	1.45793	1.55882	1.62158	1.79228	1.49078	1.8149	1.19289	1.19585	1.29097	1.63213	1.30274	1.3173	1.24353	2.01958	1.46335	1.23839	1.55138		47.86	1.44413	0.219717	0.0422846
		49.86	1.29652	1.33136	1.19305	1.28632	1.4344	1.19005	1.38499	1.60925	1.4047	1.70647	1.43029	1.54132	1.64668	1.75623	1.51011	1.80804	1.1847	1.21267	1.28791	1.64547	1.30143	1.34729	1.20149	2.05466	1.44909	1.21983	1.54312		49.86	1.44361	0.221916	0.0427078
		51.86	1.28668	1.30134	1.19199	1.3019	1.42898	1.18531	1.42022	1.64367	1.40475	1.68631	1.45771	1.54865	1.59191	1.77347	1.47652	1.83611	1.18724	1.2167	1.28943	1.60975	1.29617	1.34628	1.20479	1.98929	1.42643	1.20771	1.56468		51.86	1.43978	0.216454	0.0416565
		53.86	1.27192	1.28793	1.18989	1.281	1.43799	1.17542	1.41221	1.6271	1.37749	1.70377	1.42566	1.52923	1.64375	1.7765	1.48749	1.82292	1.18942	1.19114	1.2761	1.63218	1.32449	1.34319	1.19711	2.00426	1.42478	1.21234	1.53385		53.86	1.43626	0.221826	0.0426905
		55.86	1.27798	1.26517	1.20124	1.2919	1.42818	1.19251	1.39781	1.61367	1.38531	1.69935	1.44328	1.54105	1.61743	1.75969	1.47842	1.82288	1.2121	1.17171	1.27111	1.58742	1.30574	1.35042	1.2081	2.00824	1.45658	1.2449	1.55417		55.86	1.43653	0.216552	0.0416754
		57.86	1.27972	1.27971	1.2032	1.25498	1.4398	1.18064	1.38542	1.6411	1.40196	1.6622	1.42822	1.50806	1.60557	1.71792	1.48517	1.81969	1.21602	1.18026	1.27795	1.59306	1.30923	1.33081	1.18524	1.98264	1.45539	1.21568	1.53146		57.86	1.42856	0.212124	0.0408234
		59.86	1.26682	1.30098	1.19255	1.27562	1.4187	1.18088	1.36439	1.57555	1.39932	1.66767	1.4083	1.55199	1.60941	1.72514	1.48977	1.80463	1.1939	1.19941	1.26783	1.57861	1.28238	1.30439	1.19551	1.922	1.41333	1.21399	1.54583		59.86	1.42033	0.205399	0.0395291
		61.86	1.26937	1.27219	1.21747	1.25046	1.40749	1.16037	1.35026	1.63152	1.36132	1.67845	1.4187	1.54137	1.6011	1.72883	1.47773	1.79318	1.20017	1.20471	1.27306	1.58307	1.28896	1.32727	1.1767	1.98346	1.40381	1.21673	1.52955		61.86	1.42027	0.213586	0.0411046
		63.86	1.27766	1.2679	1.19336	1.24503	1.41148	1.17846	1.37903	1.60387	1.38336	1.66053	1.39691	1.52529	1.59306	1.70801	1.48034	1.79734	1.20856	1.17537	1.26027	1.57408	1.3089	1.34198	1.1819	1.94286	1.39279	1.23124	1.50511		63.86	1.41573	0.205168	0.0394846
																																	n=
																																mean	22	4.69042
	-Ku	Time [s]	Ku-KD #1	Ku-KD #2	Ku-KD #3	Ku-KD #4	Ku-KD #5	Ku-KD #6	Ku-KD #7	Ku-KD #8	Ku-KD #9	Ku-KD #10	Ku-KD #11	Ku-KD #12	Ku-KD #13	Ku-KD #14	Ku-KD #15	Ku-KD #16	Ku-KD #17	Ku-KD #18	Ku-KD #19	Ku-KD #20	Ku-KD #21	Ku-KD #22							Time [s]	Polλ-BRCT (-Ku)	SD	SE
		0	1	1	1	1	1	1	1	1	1	1	1	1	1	1	1	1	1	1	1	1	1	1							0	1	0	0
		2	0.969929	0.992863	1.00566	0.996434	1.03914	1.00122	0.986002	1.00249	1.00799	0.980011	1.01703	1.00812	0.985506	0.976869	0.987639	1.01946	1.00234	0.991972	1.00012	0.996358	0.990915	1.00927							2	0.998516	0.0154845	0.00330132
		4.01	0.995758	0.983135	0.993754	1.00998	1.02701	1.00228	1.00518	1.01409	1.0108	1.00626	1.0004	0.995597	0.990965	0.986691	0.999663	1.02182	0.982506	0.99913	0.991494	0.996689	1.01466	1.00266							4.01	1.00139	0.011714	0.00249742
		6.01	0.942116	0.959598	0.956465	0.959349	1.00689	0.987816	0.950655	0.951616	0.925715	0.997771	0.964802	0.944694	0.969927	0.965332	0.989559	0.959622	0.908491	0.928683	0.941307	0.946738	0.990888	0.98912							6.01	0.96078	0.0251385	0.00535954
		7.95	0.972906	0.984296	0.940961	0.965578	1.00511	0.997248	0.969831	0.983883	0.956016	0.990706	0.979154	0.959343	0.991817	0.969377	0.989519	0.994987	0.954106	0.941814	0.974018	0.98091	0.997501	1.00309							7.95	0.977371	0.018753	0.00399814
		9.88	0.976389	0.996804	0.969758	0.988232	1.01438	1.02767	0.97505	1.00233	0.970425	0.971236	1.00215	0.970932	0.964093	0.979617	1.0064	0.999812	0.966505	0.979988	0.9871	0.971785	0.983473	0.999762							9.88	0.986541	0.0173088	0.00369025
		11.84	0.991806	0.989677	0.983455	0.997177	1.02351	1.04941	1.00069	0.989384	0.979905	0.996427	0.986789	0.973747	0.966065	0.992639	0.997548	1.00537	0.978149	0.987812	1.00435	0.999154	1.00382	1.0092							11.84	0.995731	0.0174947	0.00372989
		13.84	1.00043	1.00566	1.00816	1.00246	1.03532	1.03212	0.985681	0.997854	0.990944	1.00107	1.02379	0.96223	0.971343	0.977194	1.00344	1.01674	0.964407	0.96726	1.00022	0.995204	1.00529	1.00137							13.84	0.997645	0.0202047	0.00430766
		15.84	1.00446	1.01216	0.998997	1.0089	1.02595	1.03995	1.01835	0.981073	0.966906	1.01119	1.03449	0.987918	0.990541	0.988679	1.0108	1.01155	0.994947	1.00128	1.02744	1.00662	0.994065	1.01087							15.84	1.00578	0.0175644	0.00374473
		17.84	1.02532	1.00587	1.00157	1.0199	1.03679	1.05693	0.994014	0.99636	0.994094	1.00918	1.00415	0.975658	0.991112	0.983498	1.00071	1.01313	0.991887	1.00593	1.02903	1.01141	1.00052	1.028							17.84	1.00796	0.0188167	0.00401172
		19.84	1.03019	1.02298	1.03158	1.02911	1.05237	1.07587	0.996916	1.01141	0.985427	1.02193	1.01315	0.982456	0.997381	0.985855	1.00063	1.01844	0.990172	1.01589	1.03157	1.01889	1.00087	1.02719							19.84	1.01547	0.0227027	0.00484024
		21.84	1.03274	1.03489	1.03971	1.02246	1.05606	1.06545	1.01707	0.996486	1.00498	1.03238	1.0552	0.991609	1.00565	0.961899	0.979943	1.02892	1.00431	1.02063	1.03691	1.00015	1.00047	1.03465							21.84	1.01921	0.0257324	0.00548617
		23.84	1.03661	1.04193	1.06668	1.06351	1.06697	1.12582	1.01486	1.00079	0.993651	1.0175	1.03957	0.998961	0.985573	0.957064	0.996975	1.04127	1.0086	1.01617	1.03341	1.02084	1.00347	1.04468							23.84	1.02613	0.0356333	0.00759704
		25.85	1.04957	1.03618	1.05899	1.0425	1.06946	1.09084	1.03035	0.997314	0.996145	1.04916	1.05709	1.0099	1.00305	0.978351	1.00526	1.03819	1.01943	1.03319	1.04881	1.01867	1.01057	1.04572							25.85	1.03131	0.0273074	0.00582196
		27.85	1.05811	1.05905	1.06325	1.05762	1.05801	1.09825	1.03411	0.999984	1.01194	1.03354	1.07045	0.986738	0.998952	0.958599	1.01658	1.03087	1.01048	1.03555	1.04789	1.03407	0.99869	1.04486							27.85	1.03216	0.032218	0.0068689
		29.85	1.07246	1.09536	1.06769	1.06727	1.08907	1.10193	1.03695	1.00528	1.02885	1.0605	1.09538	0.963161	0.997177	0.9557	1.02261	1.04626	1.02203	1.04395	1.04987	1.03936	1.01815	1.05863							29.85	1.04262	0.0396379	0.00845084
		31.85	1.06621	1.10057	1.08258	1.06022	1.082	1.11637	1.04845	1.02041	1.00775	1.0373	1.0483	0.990647	1.00316	0.977	1.01038	1.0633	1.01608	1.05148	1.05942	1.04134	0.990574	1.06294							31.85	1.04257	0.0370543	0.0079
		33.85	1.08435	1.10003	1.0967	1.05986	1.061	1.12169	1.0276	1.02847	1.01141	1.05109	1.07179	0.974082	1.00147	0.981378	1.00651	1.05184	1.02796	1.03784	1.0598	1.0211	1.0007	1.06081							33.85	1.04261	0.0389052	0.00829462
		35.85	1.10885	1.0925	1.09553	1.08018	1.08918	1.11862	1.05158	1.0345	1.01935	1.04163	1.07778	1.00011	1.01239	0.974004	1.01285	1.04606	1.02631	1.06181	1.08034	1.05479	0.996657	1.06889							35.85	1.052	0.0392516	0.00836847
		37.85	1.09721	1.10665	1.10245	1.08836	1.08967	1.11838	1.05083	1.02808	1.01852	1.06393	1.05339	0.978326	0.997642	0.96852	1.01257	1.06882	1.02486	1.04181	1.07036	1.04743	1.01041	1.05919							37.85	1.04988	0.041766	0.00890455
		39.85	1.07449	1.10517	1.10501	1.09315	1.0764	1.12142	1.06647	1.03787	1.02848	1.06653	1.06297	0.990798	1.00227	0.975342	1.01702	1.06551	1.04224	1.05768	1.09103	1.04761	1.00902	1.06575							39.85	1.05465	0.0387903	0.00827011
		41.85	1.09696	1.13613	1.12673	1.09687	1.08945	1.12919	1.04766	1.03303	1.05105	1.0634	1.08198	0.995083	1.0066	0.959765	1.01282	1.08695	1.04358	1.04983	1.08658	1.0671	1.01311	1.08103							41.85	1.06159	0.0457031	0.00974392
		43.85	1.1096	1.15883	1.10479	1.0987	1.10328	1.13891	1.05965	1.04369	1.04514	1.07043	1.08357	1.01035	1.00866	0.963021	1.01184	1.0816	1.03228	1.05566	1.08891	1.06187	1.00444	1.07266							43.85	1.06399	0.0472067	0.0100645
		45.86	1.10365	1.15884	1.12988	1.1091	1.09946	1.13653	1.06335	1.05128	1.03863	1.06434	1.08875	0.98993	0.989637	0.976705	0.99252	1.09649	1.04747	1.08349	1.08508	1.07059	1.00123	1.0635							45.86	1.06548	0.0510419	0.0108822
		47.86	1.11319	1.14026	1.12268	1.10851	1.09643	1.13767	1.08275	1.05244	1.03034	1.05546	1.09055	1.02318	0.980669	0.967335	1.00547	1.09099	1.0519	1.08127	1.09233	1.06127	1.02248	1.08132							47.86	1.06766	0.0476226	0.0101532
		49.86	1.10592	1.15876	1.14398	1.12055	1.0873	1.13778	1.07721	1.04943	1.02482	1.08947	1.09318	0.986224	0.978336	0.96475	1.01503	1.11148	1.04097	1.07448	1.10031	1.07491	1.01922	1.0739							49.86	1.06945	0.053964	0.0115052
		51.86	1.11883	1.18306	1.14645	1.10251	1.06224	1.12496	1.09855	1.04515	1.05559	1.08406	1.08927	1.0094	0.997355	0.970474	1.00546	1.10142	1.03849	1.09517	1.10567	1.06568	0.997996	1.09824							51.86	1.07255	0.0535071	0.0114078
		53.86	1.09727	1.19189	1.15145	1.12625	1.11472	1.10616	1.08878	1.0611	1.04827	1.10185	1.06833	0.995514	0.999103	0.950589	1.02025	1.09675	1.06256	1.08271	1.11157	1.07815	1.00692	1.07153							53.86	1.07417	0.0553178	0.0117938
		55.86	1.11076	1.19142	1.14443	1.14231	1.09829	1.11649	1.08479	1.07252	1.05807	1.08999	1.0709	1.00753	1.0032	0.948474	1.00253	1.11831	1.06627	1.0934	1.12823	1.07986	1.01305	1.08569							55.86	1.07848	0.0564334	0.0120316
		57.86	1.09705	1.18374	1.12934	1.13634	1.11724	1.12287	1.10213	1.07223	1.06267	1.08709	1.10176	1.00254	0.963409	0.963709	1.00532	1.08809	1.06435	1.10039	1.1382	1.08808	1.01037	1.06923							57.86	1.07755	0.057307	0.0122179
		59.86	1.11916	1.18626	1.15586	1.13431	1.09444	1.14272	1.09988	1.05413	1.06178	1.08009	1.08118	1.00176	0.98774	0.959579	1.00854	1.12906	1.06107	1.08084	1.12338	1.08972	1.01187	1.07617							59.86	1.07907	0.0580194	0.0123698
		61.86	1.11759	1.20432	1.13986	1.14017	1.10213	1.11138	1.10432	1.0869	1.07474	1.08955	1.10118	1.01614	0.985292	0.957914	1.02005	1.11318	1.06745	1.10273	1.13163	1.10645	1.01854	1.10047							61.86	1.086	0.0564187	0.0120285
		63.86	1.11812	1.20508	1.13948	1.14649	1.13021	1.10711	1.0961	1.08303	1.06741	1.09786	1.07415	0.995226	0.976593	0.953753	1.01808	1.10624	1.07017	1.10215	1.14442	1.09166	1.01097	1.07689							63.86	1.08233	0.0605376	0.0129067

## Sheet: Figure 2e
Laser micro-irradiation
Polλ-BRCT WT/mut (+Ku)
	WT	Time [s]	WT #1	WT #2	WT #3	WT #4	WT #5	WT #6	WT #7	WT #8	WT #9	WT #10	WT #11	WT #12	WT #13	WT #14	WT #15	WT #16	WT #17	WT #18	WT #19	WT #20	WT #21	WT #22	WT #23	WT #24	WT #25	WT #26	WT #27	WT #28	WT #29	WT #30	WT #31	WT #32	WT #33	WT #34	WT #35	WT #36	WT #37	WT #38	WT #39	WT #40	WT #41	WT #42	WT #43	WT #44	WT #45	WT #46	WT #47
		0	1	1	1	1	1	1	1	1	1	1	1	1	1	1	1	1	1	1	1	1	1	1	1	1	1	1	1	1	1	1	1	1	1	1	1	1	1	1	1	1	1	1	1	1	1	1	1
		2	1.0008	0.978324	0.97524	1.0047	0.968724	0.993793	1.01894	0.982137	0.9837	1.01219	0.986083	1.00445	1.01622	1.02055	0.979887	0.995164	0.995824	0.964169	1.01708	0.989144	0.985452	1.00605	1.01107	0.983676	1.0099	0.985373	1.00846	0.999708	0.992358	1.00925	1.0073	0.993542	1.01047	1.00253	1.00145	0.992722	1.01942	1.02012	0.988529	0.988339	1.00369	0.996817	0.996444	0.996368	1.04055	1.00793	0.999025
		4	1.0291	0.993188	1.00518	1.00751	0.998244	1.01024	1.01445	0.972457	0.995193	1.01426	0.997117	0.978727	1.01897	0.991359	0.988745	0.981614	1.01002	0.975071	0.996136	0.983122	1.01741	1.00954	0.998897	0.994563	0.992147	0.984481	1.02327	0.973046	0.99689	1.00497	0.999102	0.994993	1.01835	1.00536	1.00625	0.987407	1.01407	0.998407	1.00064	0.980843	1.00977	0.993905	1.00348	1.00564	1.01702	0.988979	1.00208
		6.56	1.16683	1.1624	1.12533	1.13891	1.0142	1.16191	1.20181	1.08317	1.17179	1.12745	1.11062	1.34228	1.30514	1.22521	1.2222	1.09178	1.21307	1.19522	1.25137	1.31075	1.22757	1.30085	1.24658	0.965704	1.05213	1.1503	1.09357	1.11546	1.13068	1.11294	1.22453	1.18753	1.19212	1.12813	1.26263	1.00249	1.07336	1.07802	1.13317	1.13389	1.19283	1.06812	1.25279	1.20193	1.36632	1.0609	1.13921
		8.5	1.21793	1.3777	1.25735	1.29024	1.14879	1.25074	1.36817	1.29027	1.33655	1.35469	1.28579	1.52702	1.47088	1.46465	1.3392	1.32306	1.28546	1.28914	1.33186	1.50582	1.2638	1.34962	1.41355	1.10516	1.23972	1.47494	1.29376	1.27458	1.32553	1.3073	1.3366	1.23804	1.38568	1.32173	1.37573	1.16235	1.22941	1.18063	1.28308	1.29011	1.31925	1.28583	1.42064	1.40654	1.63392	1.19891	1.30168
		10.46	1.2097	1.43543	1.26485	1.31762	1.25563	1.26098	1.4109	1.40012	1.40089	1.49692	1.37743	1.54693	1.54475	1.5448	1.35807	1.45205	1.30749	1.30288	1.34502	1.57037	1.28158	1.35708	1.39165	1.19776	1.37113	1.51805	1.40977	1.3491	1.43823	1.48969	1.33602	1.26798	1.39983	1.3901	1.3332	1.25377	1.26199	1.2349	1.33166	1.33425	1.33964	1.42232	1.44783	1.40999	1.67857	1.327	1.36318
		12.46	1.21164	1.44404	1.25226	1.32241	1.30206	1.25271	1.43534	1.44743	1.42446	1.61258	1.42655	1.55621	1.59451	1.6714	1.39578	1.5485	1.30825	1.29576	1.35831	1.58675	1.2997	1.39089	1.40011	1.3571	1.46105	1.49962	1.49666	1.37543	1.50292	1.53613	1.31849	1.27231	1.40941	1.42051	1.32308	1.28937	1.30713	1.26793	1.33006	1.35324	1.34979	1.50808	1.4378	1.42327	1.67929	1.36637	1.37482
		14.46	1.23794	1.43607	1.23917	1.31821	1.37103	1.27227	1.48108	1.49742	1.44078	1.6427	1.4539	1.59336	1.61271	1.69353	1.42841	1.61548	1.30964	1.30664	1.34512	1.634	1.28083	1.39005	1.42035	1.48037	1.49172	1.44285	1.54681	1.3862	1.49466	1.59545	1.30257	1.26371	1.41771	1.42087	1.30507	1.2875	1.3075	1.27251	1.37472	1.37584	1.33518	1.66985	1.46576	1.39777	1.64151	1.38179	1.4127
		16.46	1.25978	1.41386	1.26078	1.34044	1.38465	1.25696	1.46223	1.52699	1.40754	1.69434	1.49513	1.5964	1.63227	1.74099	1.42896	1.66483	1.29213	1.31781	1.34389	1.62467	1.30018	1.3603	1.38119	1.56943	1.55534	1.44796	1.55482	1.41429	1.52743	1.65307	1.29068	1.25893	1.40312	1.41621	1.2962	1.28664	1.29714	1.27764	1.3689	1.37515	1.34541	1.66244	1.46863	1.3716	1.59222	1.40975	1.42905
		18.46	1.25157	1.41788	1.25276	1.34537	1.40913	1.24415	1.48402	1.56994	1.45847	1.69878	1.49599	1.58061	1.62708	1.79679	1.42546	1.68168	1.28747	1.29986	1.36425	1.62222	1.30121	1.35255	1.34768	1.68058	1.53845	1.41707	1.57336	1.43748	1.54815	1.68929	1.29075	1.27369	1.39208	1.41066	1.28399	1.2955	1.30724	1.27832	1.38073	1.36592	1.34732	1.70568	1.43924	1.3542	1.61088	1.43204	1.42815
		20.46	1.2532	1.40389	1.24589	1.33571	1.4276	1.24008	1.46973	1.58486	1.46338	1.72355	1.48757	1.59396	1.6513	1.7646	1.46094	1.7597	1.27978	1.27701	1.34725	1.65337	1.31234	1.36755	1.35648	1.77231	1.52025	1.36698	1.58951	1.43163	1.51628	1.72267	1.26923	1.27321	1.38877	1.43334	1.25293	1.287	1.31851	1.27198	1.37886	1.3587	1.33093	1.70932	1.4516	1.35014	1.60191	1.43185	1.4485
		22.46	1.27163	1.41343	1.23478	1.33648	1.42417	1.22721	1.47668	1.58662	1.43911	1.70708	1.49171	1.54952	1.63625	1.83666	1.45844	1.7759	1.2891	1.2782	1.33663	1.65407	1.31974	1.36575	1.3153	1.85994	1.54354	1.35758	1.61688	1.44355	1.53042	1.71943	1.28356	1.2524	1.39108	1.40981	1.26195	1.29319	1.32942	1.28873	1.39615	1.34066	1.33935	1.7429	1.44241	1.33501	1.63737	1.43522	1.41371
		24.46	1.25197	1.41306	1.2288	1.32115	1.43234	1.25335	1.43669	1.58586	1.4397	1.7283	1.47984	1.55248	1.65278	1.83631	1.48034	1.79198	1.2642	1.2718	1.33643	1.68742	1.29501	1.36033	1.3112	1.95097	1.54437	1.34411	1.56705	1.46524	1.52772	1.73871	1.24853	1.2666	1.40731	1.4082	1.26195	1.3108	1.29816	1.28029	1.39171	1.33045	1.31532	1.73623	1.44993	1.35372	1.54294	1.41815	1.41412
		26.46	1.29453	1.38965	1.22939	1.3179	1.46286	1.25226	1.45178	1.60384	1.46178	1.74953	1.49071	1.553	1.66211	1.84414	1.47973	1.78821	1.2502	1.25142	1.32618	1.68172	1.30365	1.36071	1.31257	1.94309	1.52596	1.3031	1.60574	1.4521	1.4888	1.75994	1.28199	1.26265	1.37611	1.39257	1.25381	1.29828	1.31202	1.26762	1.39696	1.34438	1.33012	1.76406	1.38793	1.32041	1.51079	1.43565	1.40022
		28.47	1.24865	1.38669	1.22031	1.34889	1.447	1.22186	1.43238	1.64071	1.43984	1.76004	1.48762	1.55313	1.6331	1.86398	1.49861	1.80271	1.27029	1.25306	1.30765	1.68497	1.29999	1.34622	1.33538	2.02327	1.53627	1.29366	1.63121	1.45318	1.53899	1.74128	1.25327	1.2591	1.36261	1.38545	1.25969	1.29255	1.30137	1.25792	1.4128	1.32205	1.30872	1.75905	1.41112	1.32792	1.5334	1.42141	1.4054
		30.47	1.28237	1.38607	1.20995	1.30887	1.48079	1.21527	1.46819	1.62718	1.4377	1.73986	1.47766	1.54467	1.62226	1.85371	1.50463	1.80881	1.26127	1.23948	1.29295	1.65997	1.30873	1.32251	1.3114	2.01925	1.54707	1.28281	1.58121	1.45281	1.51154	1.76403	1.26366	1.25674	1.36748	1.37586	1.24869	1.30951	1.30513	1.2741	1.40785	1.31109	1.31029	1.76345	1.39608	1.32892	1.52122	1.44154	1.3853
		32.47	1.28419	1.3433	1.2219	1.30604	1.45733	1.21076	1.44828	1.63125	1.42917	1.73837	1.4775	1.56285	1.64357	1.8203	1.50531	1.84502	1.23649	1.24633	1.28306	1.65167	1.30834	1.35014	1.27686	2.03853	1.52002	1.27776	1.61253	1.42596	1.48152	1.77323	1.24164	1.24533	1.35238	1.37552	1.2422	1.30312	1.29597	1.28901	1.41574	1.32615	1.31001	1.78298	1.40937	1.31859	1.50679	1.42226	1.3963
		34.47	1.28324	1.37379	1.22163	1.2908	1.45339	1.19245	1.42692	1.64835	1.41886	1.73934	1.46562	1.53581	1.64466	1.81691	1.50961	1.81722	1.27096	1.24289	1.3082	1.66824	1.31368	1.36702	1.28322	2.04771	1.53678	1.23867	1.63782	1.42015	1.48834	1.8135	1.2504	1.23433	1.36462	1.37839	1.2264	1.29553	1.27885	1.277	1.41648	1.29511	1.30962	1.74187	1.40251	1.28918	1.49692	1.42018	1.39767
		36.47	1.28738	1.35764	1.22073	1.31166	1.46246	1.21841	1.44339	1.64839	1.44471	1.70339	1.47376	1.55935	1.64393	1.80476	1.50567	1.81501	1.23932	1.23317	1.32167	1.6691	1.31357	1.37739	1.27719	2.06274	1.53226	1.24993	1.60636	1.42985	1.50227	1.76483	1.23679	1.25097	1.33424	1.35997	1.2322	1.29226	1.26918	1.28016	1.41386	1.3192	1.31886	1.73952	1.3839	1.28549	1.52797	1.42307	1.39518
		38.47	1.28385	1.33042	1.22642	1.29744	1.46104	1.19948	1.43089	1.66042	1.41222	1.71808	1.48053	1.56232	1.64626	1.82271	1.46437	1.82593	1.2067	1.23925	1.30118	1.68019	1.29466	1.34446	1.25573	2.0673	1.47968	1.24829	1.59812	1.4326	1.48841	1.7807	1.24274	1.25997	1.34325	1.33425	1.22464	1.2978	1.27847	1.28127	1.41476	1.30055	1.31189	1.67481	1.39195	1.28795	1.49645	1.42609	1.37139
		40.47	1.29146	1.33164	1.21955	1.29623	1.46162	1.20135	1.40276	1.61215	1.43596	1.71388	1.4566	1.50774	1.6515	1.7819	1.49602	1.81928	1.22548	1.22138	1.30896	1.66115	1.27973	1.34967	1.27821	2.09013	1.47514	1.23745	1.57614	1.40583	1.46246	1.79044	1.24875	1.24105	1.34759	1.33004	1.22433	1.28488	1.27411	1.27162	1.41573	1.28221	1.30727	1.68537	1.40078	1.2856	1.47848	1.42988	1.38224
		42.47	1.28846	1.34606	1.2124	1.27643	1.44613	1.19445	1.4178	1.63499	1.41858	1.70482	1.46475	1.54271	1.64178	1.78743	1.49225	1.79464	1.19432	1.22003	1.30733	1.6845	1.31007	1.33578	1.23446	2.12062	1.46074	1.22812	1.59538	1.4412	1.44083	1.79124	1.23558	1.25872	1.31598	1.33631	1.22578	1.28099	1.2607	1.27791	1.40119	1.28258	1.30373	1.69	1.34352	1.27569	1.46255	1.4608	1.35301
		44.47	1.28452	1.35596	1.21078	1.2654	1.45788	1.16734	1.41006	1.66487	1.4005	1.70442	1.4743	1.524	1.64995	1.80699	1.49453	1.80632	1.21226	1.21974	1.28717	1.68495	1.29598	1.33774	1.2381	2.05749	1.48129	1.23275	1.55796	1.39795	1.46892	1.77173	1.22714	1.23252	1.35219	1.31876	1.23477	1.27794	1.26769	1.25906	1.41078	1.27987	1.28448	1.66773	1.37605	1.2918	1.43566	1.4166	1.36814
		46.47	1.25684	1.32168	1.19085	1.27818	1.44755	1.18035	1.40039	1.63432	1.43078	1.68473	1.46573	1.55247	1.60934	1.79677	1.49738	1.79005	1.21844	1.20706	1.29264	1.6542	1.30644	1.33216	1.25651	2.08791	1.49829	1.22209	1.54893	1.41663	1.44362	1.78266	1.22523	1.25703	1.34976	1.32627	1.1992	1.26615	1.26056	1.2584	1.3846	1.27953	1.27712	1.656	1.39529	1.28516	1.44433	1.41712	1.35451
		48.48	1.27939	1.31041	1.18966	1.288	1.45101	1.19	1.38025	1.62199	1.39309	1.70326	1.45793	1.55882	1.62158	1.79228	1.49078	1.8149	1.19289	1.19585	1.29097	1.63213	1.30274	1.3173	1.24353	2.01958	1.46335	1.23839	1.55138	1.40622	1.44718	1.79807	1.23724	1.22566	1.34284	1.32219	1.23189	1.27081	1.26085	1.2634	1.38378	1.27531	1.31235	1.64697	1.39836	1.25383	1.46537	1.43015	1.35485
		50.48	1.29652	1.33136	1.19305	1.28632	1.4344	1.19005	1.38499	1.60925	1.4047	1.70647	1.43029	1.54132	1.64668	1.75623	1.51011	1.80804	1.1847	1.21267	1.28791	1.64547	1.30143	1.34729	1.20149	2.05466	1.44909	1.21983	1.54312	1.36411	1.43229	1.79315	1.2406	1.23184	1.33235	1.29751	1.20524	1.25763	1.26913	1.27201	1.39445	1.23869	1.29475	1.62877	1.38446	1.28466	1.4649	1.40089	1.34734
		52.48	1.28668	1.30134	1.19199	1.3019	1.42898	1.18531	1.42022	1.64367	1.40475	1.68631	1.45771	1.54865	1.59191	1.77347	1.47652	1.83611	1.18724	1.2167	1.28943	1.60975	1.29617	1.34628	1.20479	1.98929	1.42643	1.20771	1.56468	1.39519	1.41475	1.79679	1.25163	1.23315	1.34215	1.30559	1.22224	1.24574	1.27523	1.2653	1.38586	1.26347	1.27823	1.60718	1.37539	1.27115	1.43351	1.39639	1.34396
		54.48	1.27192	1.28793	1.18989	1.281	1.43799	1.17542	1.41221	1.6271	1.37749	1.70377	1.42566	1.52923	1.64375	1.7765	1.48749	1.82292	1.18942	1.19114	1.2761	1.63218	1.32449	1.34319	1.19711	2.00426	1.42478	1.21234	1.53385	1.3875	1.41436	1.79776	1.24613	1.25382	1.33417	1.32365	1.20282	1.237	1.26518	1.24834	1.38672	1.27784	1.27733	1.59907	1.35867	1.27667	1.42913	1.39901	1.34904
		56.48	1.27798	1.26517	1.20124	1.2919	1.42818	1.19251	1.39781	1.61367	1.38531	1.69935	1.44328	1.54105	1.61743	1.75969	1.47842	1.82288	1.2121	1.17171	1.27111	1.58742	1.30574	1.35042	1.2081	2.00824	1.45658	1.2449	1.55417	1.36915	1.4236	1.79519	1.25145	1.26809	1.35096	1.30964	1.20523	1.26116	1.23912	1.24258	1.38239	1.27102	1.29977	1.63871	1.3827	1.24804	1.4377	1.41375	1.3207
		58.48	1.27972	1.27971	1.2032	1.25498	1.4398	1.18064	1.38542	1.6411	1.40196	1.6622	1.42822	1.50806	1.60557	1.71792	1.48517	1.81969	1.21602	1.18026	1.27795	1.59306	1.30923	1.33081	1.18524	1.98264	1.45539	1.21568	1.53146	1.35405	1.43416	1.76615	1.22164	1.26235	1.33968	1.27325	1.23137	1.25261	1.22691	1.23712	1.3688	1.24715	1.27431	1.63564	1.37827	1.25561	1.39498	1.40133	1.32957
		60.48	1.26682	1.30098	1.19255	1.27562	1.4187	1.18088	1.36439	1.57555	1.39932	1.66767	1.4083	1.55199	1.60941	1.72514	1.48977	1.80463	1.1939	1.19941	1.26783	1.57861	1.28238	1.30439	1.19551	1.922	1.41333	1.21399	1.54583	1.35252	1.43845	1.76333	1.22939	1.25505	1.35626	1.27564	1.22021	1.2608	1.24211	1.24062	1.38086	1.25327	1.27813	1.57675	1.37569	1.28008	1.4168	1.38422	1.31941
		62.48	1.26937	1.27219	1.21747	1.25046	1.40749	1.16037	1.35026	1.63152	1.36132	1.67845	1.4187	1.54137	1.6011	1.72883	1.47773	1.79318	1.20017	1.20471	1.27306	1.58307	1.28896	1.32727	1.1767	1.98346	1.40381	1.21673	1.52955	1.33602	1.41542	1.76535	1.24381	1.27078	1.35329	1.28773	1.21557	1.23624	1.23189	1.25382	1.38785	1.25005	1.25617	1.55497	1.36042	1.26308	1.41216	1.39092	1.32384
		64.48	1.27766	1.2679	1.19336	1.24503	1.41148	1.17846	1.37903	1.60387	1.38336	1.66053	1.39691	1.52529	1.59306	1.70801	1.48034	1.79734	1.20856	1.17537	1.26027	1.57408	1.3089	1.34198	1.1819	1.94286	1.39279	1.23124	1.50511	1.31856	1.42124	1.76453	1.23934	1.26279	1.34449	1.28975	1.20506	1.25939	1.22884	1.25505	1.38062	1.24102	1.27797	1.56611	1.386	1.25278	1.39395	1.40006	1.30261
	R57A	Time [s]	R57A #1	R57A #2	R57A #3	R57A #4	R57A #5	R57A #6	R57A #7	R57A #8	R57A #9	R57A #10	R57A #11	R57A #12	R57A #13	R57A #14	R57A #15	R57A #16	R57A #17	R57A #18	R57A #19	R57A #20
		0	1	1	1	1	1	1	1	1	1	1	1	1	1	1	1	1	1	1	1	1
		2	0.996632	0.992187	0.994159	0.992246	1.01423	1.0066	0.983403	0.990353	0.995003	1.01146	0.982548	1.01249	0.990741	1.00602	0.993791	1.01917	0.978366	0.994819	0.9713	0.997249
		4	0.993405	0.988797	0.980197	0.981293	0.999523	0.996681	1.00592	0.996642	0.994031	0.989982	0.96853	0.978656	0.991237	0.9995	1.00094	0.990297	0.996419	0.990285	0.994648	0.993614
		6.56	0.97834	0.963426	0.988877	0.961561	0.980243	0.974853	0.959954	0.951341	0.979315	0.959633	0.927206	0.954457	0.969128	0.93566	0.982992	0.958473	0.940679	0.943206	0.935503	0.975556
		8.5	1.0053	0.976142	0.98243	0.981679	1.00193	0.990215	0.987535	0.977666	0.966267	0.983441	0.959348	0.975116	0.965719	0.953729	0.993899	0.982698	0.957163	0.96763	0.945199	0.995967
		10.46	1.00485	0.983572	0.991443	0.99446	1.00359	1.01305	0.990836	0.960762	0.982269	1.00533	0.94197	0.988341	0.986035	0.978696	0.985885	1.00091	0.996646	0.974364	0.968441	1.01296
		12.46	0.99871	0.985237	1.02115	0.97272	1.02679	0.991677	0.992629	0.974503	0.99521	0.995459	0.962416	0.981455	0.983137	0.975682	1.0095	0.996134	1.00702	0.974979	0.983283	0.99769
		14.46	0.995062	1.00746	1.02267	0.97541	1.02432	0.986801	0.983772	0.984122	0.988587	1.0139	0.964012	1.0037	0.988334	1.00302	0.998865	1.01107	0.985988	0.990654	0.984905	1.00995
		16.46	1.01761	1.00386	1.01503	0.981738	1.01515	1.00049	0.991201	1.01924	1.00484	1.03981	0.982374	1.00871	1.00016	0.997792	0.993953	0.986158	1.00911	1.01343	0.976067	1.01847
		18.46	0.995175	1.03731	1.03884	0.990128	1.0387	1.00634	1.0103	1.00328	1.00874	1.0323	0.972297	1.01551	1.00601	0.994687	1.01051	1.02196	1.00534	1.01342	0.994264	1.00595
		20.46	1.02609	1.01764	1.03641	0.994908	1.0296	1.01613	1.01177	1.00888	0.981986	1.05275	0.989687	1.04302	0.99956	1.0008	1.00875	1.00209	1.02559	1.00146	0.99176	1.02751
		22.46	1.01489	1.0306	1.03629	1.01253	1.02094	1.00977	1.01481	1.01995	1.00484	1.03337	0.996684	1.01878	1.0264	0.99488	1.00081	1.00134	1.03459	1.03184	0.988044	1.00438
		24.46	1.01976	1.02021	1.04378	1.00233	1.02732	1.00284	1.01702	1.01329	1.00514	1.03404	0.974241	1.00885	0.993855	1.03831	1.01778	1.00734	1.03188	1.02669	0.984224	1.02248
		26.46	1.02692	1.03704	1.0634	1.02122	1.03201	1.00134	1.01555	1.0126	1.01114	1.04042	0.98098	1.00892	1.00823	1.01556	1.02951	1.02921	1.02869	1.02374	0.983454	1.01988
		28.47	1.03979	1.03912	1.04568	0.991824	1.03688	0.99797	1.02872	1.00452	0.991128	1.03847	0.981933	1.01907	1.01279	1.01265	1.0189	1.01405	1.03593	1.04563	1.01309	1.03434
		30.47	1.0237	1.02511	1.03512	1.00976	1.00961	0.976901	1.01386	1.03371	1.01978	1.04573	0.992816	1.01008	1.0258	1.04207	1.03034	1.02729	1.03879	1.05225	0.995047	1.03169
		32.47	1.05024	1.03635	1.04007	1.00379	1.02165	0.978529	1.02599	1.04364	1.01155	1.0557	0.985433	1.00998	1.02636	1.04599	1.0238	1.03919	1.04459	1.05428	1.01486	1.03177
		34.47	1.03543	1.03558	1.06272	1.00632	1.0443	0.970978	1.04206	1.03242	1.0542	1.05264	1.00042	1.03084	1.01965	1.05364	1.02714	1.03739	1.05471	1.05654	1.01373	1.03448
		36.47	1.04237	1.02047	1.06465	1.0158	1.02643	0.9648	1.04686	1.04668	1.02803	1.05936	1.00602	1.02316	1.03912	1.05596	1.03543	1.04143	1.05144	1.06104	1.00934	1.03955
		38.47	1.03881	1.01525	1.06354	1.03888	1.04027	0.962179	1.03335	1.03574	1.05213	1.07231	1.02039	1.03953	1.00287	1.04968	1.05673	1.03899	1.03656	1.0556	1.01737	1.05725
		40.47	1.0457	1.0202	1.07971	1.01821	1.05124	0.967339	1.05003	1.03282	1.00686	1.05109	0.995714	1.04985	1.01197	1.03784	1.02564	1.02665	1.0259	1.06519	1.00548	1.06775
		42.47	1.05722	1.01309	1.09023	1.02908	1.05556	0.945041	1.02668	1.05075	1.03167	1.04724	1.01913	1.06029	1.03518	1.06084	1.01856	1.0453	1.03248	1.06814	1.02024	1.02928
		44.47	1.04771	1.01471	1.0899	1.01735	1.05924	0.933457	1.0421	1.04224	1.03788	1.06736	1.01898	1.03802	1.04056	1.05156	1.04859	1.06244	1.04675	1.06119	1.02719	1.04287
		46.47	1.05552	1.01714	1.07232	1.01304	1.0514	0.941243	1.06385	1.05146	1.0368	1.0521	1.02594	1.04284	1.04177	1.05764	1.04682	1.04732	1.0492	1.0903	1.04694	1.04968
		48.48	1.06026	1.01341	1.07182	1.02916	1.04034	0.968239	1.04322	1.05624	1.07248	1.0702	1.02342	1.03647	1.03864	1.07807	1.05258	1.04827	1.02986	1.07885	1.03125	1.03427
		50.48	1.05167	0.995485	1.09596	1.02217	1.02806	0.94352	1.05073	1.07279	1.02967	1.06402	1.02799	1.03927	1.00835	1.06135	1.03387	1.06904	1.0739	1.10283	1.03219	1.07033
		52.48	1.06142	1.00993	1.08933	1.01724	1.05312	0.941126	1.05338	1.06511	1.03725	1.06189	1.02987	1.06094	1.04661	1.0735	1.06281	1.07142	1.06454	1.11532	1.0432	1.05213
		54.48	1.0611	0.999499	1.08827	1.03275	1.02236	0.944978	1.08182	1.0711	1.02081	1.08015	1.02351	1.04587	1.04293	1.08027	1.04116	1.07781	1.06965	1.11044	1.02244	1.05363
		56.48	1.08746	0.990831	1.08472	1.04885	1.04692	0.925959	1.05198	1.06559	1.0342	1.06178	1.03161	1.05479	1.04248	1.08124	1.05131	1.07706	1.05773	1.10671	1.03399	1.07179
		58.48	1.0749	0.96067	1.07899	1.03265	1.0389	0.900222	1.06973	1.05739	1.03975	1.06828	1.00396	1.04375	1.05301	1.07561	1.05829	1.06447	1.06602	1.1089	1.03719	1.0674
		60.48	1.0623	0.968655	1.07189	1.04495	1.03346	0.91356	1.06682	1.04817	1.03247	1.08604	1.0033	1.04574	1.03713	1.08367	1.03832	1.07456	1.06076	1.12071	1.04026	1.05339
		62.48	1.07568	0.967161	1.07658	1.04826	1.02961	0.915183	1.0473	1.06589	1.04545	1.07338	1.02138	1.03256	1.0279	1.11018	1.05516	1.06221	1.0578	1.12083	1.03755	1.05227
		64.48	1.08318	0.984369	1.0571	1.03772	1.02895	0.901411	1.07363	1.0567	1.04524	1.09058	1.02186	1.055	1.05647	1.09116	1.04096	1.06345	1.05802	1.11124	1.04614	1.06442
	R57E	Time [s]	R57E #1	R57E #2	R57E #3	R57E #4	R57E #5	R57E #6	R57E #7	R57E #8	R57E #9	R57E #10	R57E #11	R57E #12	R57E #13	R57E #14	R57E #15	R57E #16	R57E #17	R57E #18	R57E #19	R57E #20
		0	1	1	1	1	1	1	1	1	1	1	1	1	1	1	1	1	1	1	1	1
		2	1.01746	1.00513	0.9981	0.981238	0.997936	1.00042	0.979479	0.992968	0.989837	1.00878	1.01958	1.00043	0.984308	1.0044	0.997037	1.01798	1.00506	0.99692	0.972891	0.9947
		4	0.999691	1.00081	0.999845	0.990095	1.00368	0.993332	1.0093	0.997261	0.997914	0.991049	1.02384	0.998091	0.998038	1.00289	1.01721	1.01908	1.00267	0.988849	0.985673	0.991173
		6.56	0.980461	0.995786	0.995713	0.994724	1.00061	0.970192	0.955254	1.01013	0.952815	0.974013	1.00307	0.961144	0.948365	0.992931	0.966812	1.04507	0.976904	0.974168	0.937952	0.929133
		8.5	0.986065	0.994474	0.979286	1.01461	0.99904	1.00549	0.954274	1.02247	0.994032	0.975333	1.01646	1.00505	0.973688	0.995876	0.990579	1.046	0.964174	0.99622	0.990869	1.00045
		10.46	0.977338	1.01505	1.01436	1.02138	1.0151	1.02946	0.961733	1.0183	0.984873	0.991855	1.02231	1.01104	0.977626	1.0026	1.00593	1.0539	0.954824	1.03496	0.988632	1.01817
		12.46	0.987382	0.994597	0.995379	1.01974	0.994741	1.01457	1.00372	1.01666	0.99367	0.986873	1.03483	1.03031	0.975253	1.01153	1.01473	1.04362	0.945607	1.02316	1.00902	1.0199
		14.46	1.00416	1.01062	1.01227	1.03056	1.01191	1.01988	0.969521	1.01737	0.992181	1.01357	1.02075	1.0332	0.978243	1.03204	0.999278	1.02936	0.967643	1.01919	0.991435	1.01748
		16.46	0.994132	0.982535	1.02031	1.0343	0.992027	1.02389	0.987568	1.0293	0.971458	1.00466	1.0442	1.0402	1.00496	1.00605	1.01759	1.06662	0.95964	1.03789	1.0259	1.03288
		18.46	1.01936	0.984226	1.00151	1.04483	1.01488	1.02102	0.996944	1.04187	0.985723	1.00923	1.04351	1.04475	0.984718	1.02486	1.02363	1.04439	0.93959	1.05844	1.02339	1.06463
		20.46	0.997157	0.986652	0.992936	1.05354	1.02537	1.01619	0.984161	1.01307	1.02301	0.991886	1.05349	1.03399	0.999604	1.04201	1.0254	1.05238	0.94032	1.03709	1.03765	1.04282
		22.46	0.997389	1.00393	1.01268	1.03757	1.03521	1.01721	0.991991	1.01559	0.997151	0.993128	1.04457	1.02866	0.997228	1.02636	1.03895	1.04804	0.952516	1.07275	1.02985	1.065
		24.46	1.0152	1.00744	1.00873	1.04392	1.0363	1.03453	0.992334	1.01268	1.00874	1.00918	1.02429	1.04348	1.01773	1.06419	1.04626	1.0581	0.919053	1.05414	1.02688	1.07258
		26.46	1.00876	0.992429	1.01565	1.03262	1.05523	1.03483	0.982493	1.00227	1.02259	1.00888	1.04566	1.04462	1.02602	1.0494	1.04683	1.04545	0.923776	1.05517	1.05207	1.07197
		28.47	1.00679	0.994178	1.0341	1.04693	1.04235	1.03249	0.999823	1.02037	0.998229	0.991995	1.04072	1.03448	1.00474	1.02934	1.06371	1.04365	0.94327	1.04576	1.04717	1.07182
		30.47	1.02276	1.01502	1.01651	1.04914	1.03222	1.03072	1.01758	1.00775	1.0275	0.992062	1.06776	1.05278	1.02066	1.05294	1.0512	1.04029	0.947979	1.04922	1.06035	1.07115
		32.47	1.02731	1.00096	1.03973	1.0505	1.06955	1.05376	1.01195	1.0281	0.999983	1.0097	1.05289	1.0557	1.01799	1.07233	1.05988	1.03968	0.943313	1.061	1.04104	1.09054
		34.47	1.00486	0.994997	1.05367	1.03427	1.06389	1.03782	1.01369	1.022	1.02751	0.993348	1.08108	1.06913	1.02148	1.08384	1.06467	1.03287	0.949082	1.08025	1.05613	1.09304
		36.47	1.01256	0.988812	1.05534	1.0418	1.06296	1.0621	1.02772	1.02096	1.00886	0.989918	1.07179	1.05507	1.03375	1.05555	1.06962	1.03939	0.918418	1.07345	1.0632	1.08707
		38.47	1.00482	0.99933	1.02996	1.0546	1.06721	1.08347	1.02239	1.03005	1.01208	0.978011	1.07417	1.06341	1.0115	1.0767	1.07683	1.04217	0.927949	1.0786	1.06528	1.10093
		40.47	1.02231	0.996879	1.02572	1.06473	1.0567	1.06457	1.01631	1.022	1.01893	1.002	1.06772	1.06352	1.0139	1.07899	1.08778	1.03372	0.915122	1.07181	1.05135	1.08636
		42.47	1.00587	0.998186	1.02326	1.04683	1.06977	1.07632	1.00532	1.04625	1.02482	1.01646	1.06099	1.07114	1.0418	1.09429	1.07374	1.05019	0.918998	1.07783	1.06947	1.07986
		44.47	1.00439	1.02607	1.01687	1.0628	1.07315	1.07449	1.01074	1.04392	1.00757	0.990878	1.06358	1.07463	1.03254	1.08148	1.07611	1.03667	0.923867	1.07358	1.06139	1.08206
		46.47	1.00421	1.00595	1.01756	1.05152	1.07921	1.06932	1.04121	1.04084	1.03169	0.9899	1.07123	1.06378	1.02448	1.10507	1.07669	1.03566	0.921732	1.09334	1.05105	1.09158
		48.48	1.01083	1.01156	1.03528	1.05461	1.06704	1.08725	0.995519	1.01352	1.01414	0.980462	1.07169	1.0634	1.05582	1.08479	1.07162	1.0343	0.893464	1.09459	1.07462	1.06547
		50.48	1.02162	1.008	0.999924	1.05266	1.08035	1.05162	1.02789	1.03195	1.03163	1.01251	1.06243	1.07047	1.03188	1.09908	1.08532	1.03707	0.914189	1.06255	1.06417	1.07544
		52.48	1.00177	1.01687	1.01198	1.05476	1.09833	1.06727	0.996126	1.03156	1.0485	1.01209	1.06421	1.10451	1.04053	1.10536	1.08786	1.02854	0.91578	1.09811	1.07368	1.09203
		54.48	0.994144	1.00457	1.02961	1.05494	1.09884	1.0834	1.02582	1.04402	1.02797	1.01967	1.08073	1.06105	1.06903	1.08165	1.11373	1.00968	0.922215	1.10235	1.05548	1.08159
		56.48	1.01602	1.03092	1.03839	1.04536	1.10226	1.09572	1.02619	1.03993	1.01632	0.997769	1.07726	1.07104	1.03023	1.10876	1.09898	1.01275	0.921869	1.07767	1.04755	1.09134
		58.48	1.00443	1.02793	1.02668	1.02605	1.08938	1.0725	1.03474	1.0501	1.03035	0.98547	1.08793	1.09012	1.03551	1.09341	1.108	1.01814	0.895254	1.09368	1.05582	1.08694
		60.48	1.00441	1.01564	1.04058	1.04198	1.099	1.08513	1.04595	1.05978	1.04802	1.00692	1.08926	1.06952	1.04657	1.09848	1.09217	1.00979	0.910243	1.10019	1.03509	1.07924
		62.48	1.01409	1.04607	1.03641	1.05161	1.09757	1.08786	1.03825	1.04936	1.03	1.02296	1.06277	1.07257	1.0412	1.10808	1.10523	1.01253	0.918469	1.09849	1.04119	1.08367
		64.48	1.01406	1.05534	1.02957	1.06208	1.09013	1.09136	1.03738	1.05654	1.05307	1.03649	1.07413	1.06864	1.04591	1.10577	1.0958	1.0103	0.923301	1.09704	1.029	1.09446
	L60A	Time [s]	L60A #1	L60A #2	L60A #3	L60A #4	L60A #5	L60A #6	L60A #7	L60A #8	L60A #9	L60A #10	L60A #11	L60A #12	L60A #13	L60A #14	L60A #15	L60A #16	L60A #17	L60A #18	L60A #19	L60A #20	L60A #21	L60A #22	L60A #23
		0	1	1	1	1	1	1	1	1	1	1	1	1	1	1	1	1	1	1	1	1	1	1	1
		2	1.00658	1.00361	0.983719	1.01151	1.00697	1.00353	0.990338	0.993989	0.973234	1.00255	0.998909	0.964048	0.995059	1.00643	1.00385	0.999934	1.00335	0.996097	1.02749	1.02319	0.992452	1.01168	0.98614
		4	0.994408	1.00052	0.999159	1.00434	0.995426	1.01329	0.994609	1.01925	0.965786	1.01653	0.999624	0.976727	0.982968	0.991722	1.00083	0.991149	0.999067	0.998047	1.00987	0.99727	0.993895	1.03648	1.00092
		6.56	0.967658	0.963312	0.96175	0.981874	0.96289	0.96575	0.946797	0.961776	0.949478	0.954561	0.969206	0.940548	0.928066	0.960341	0.964855	0.972942	0.948827	0.971971	0.959036	0.999318	0.958205	0.978804	0.980072
		8.5	0.98721	0.98163	0.989718	1.00193	0.970224	0.980877	0.961592	0.976445	0.95969	0.997178	1.00393	0.949965	0.967233	0.982926	0.993153	1.00297	0.968416	0.975675	0.982802	1.00638	0.960315	0.993102	1.01956
		10.46	0.999918	1.00967	0.997671	0.993139	1.00787	1.01387	0.97601	0.978172	0.974244	1.01525	1.00022	0.956342	0.984388	0.996735	0.998868	0.972061	0.994367	0.988576	1.01123	1.03859	0.962109	1.01273	1.01429
		12.46	0.988742	1.00301	1.01051	1.00874	1.01234	1.00677	0.986583	0.987431	0.976687	1.01328	1.01135	0.959072	0.997399	1.0021	0.999551	0.970414	0.99134	1.00022	0.99223	1.03425	0.973824	1.01417	1.00451
		14.46	1.01135	1.02594	1.01767	0.996179	1.01597	1.01702	0.981239	0.984494	0.970816	1.03815	1.02057	0.98365	1.0013	1.00171	1.02417	0.986632	1.01347	1.01141	1.00373	1.04665	0.97752	1.01927	1.02334
		16.46	1.0214	1.03177	1.01707	0.999219	1.01382	1.01958	0.999979	0.997788	0.969138	1.02557	1.02331	0.956603	1.00006	1.00454	1.02439	0.978034	1.01897	0.995603	1.01588	1.04773	0.966472	1.03466	1.02137
		18.46	1.00457	1.03704	1.02693	0.992144	1.00728	1.0195	0.98926	1.01345	0.979371	1.03933	1.04467	0.96268	0.985147	1.01428	1.02561	0.975634	1.03675	0.984037	1.02535	1.02242	0.94766	1.02731	1.04534
		20.46	1.03223	1.01666	1.0387	1.00601	1.02996	1.02336	0.988415	0.994516	0.982461	1.0483	1.03741	0.967625	0.998404	1.01995	1.03132	0.968716	1.01889	0.993202	1.02783	1.05763	0.955567	1.06769	1.02912
		22.46	1.00725	1.03583	1.04139	0.993414	1.04226	1.03519	1.00435	1.00486	0.976702	1.04934	1.05794	0.9763	0.984144	1.02812	1.02844	0.980231	1.02274	1.01955	1.02013	1.05336	0.952054	1.02905	1.0399
		24.46	1.01727	1.03136	1.05439	1.00411	1.04672	1.03534	1.00807	0.991256	0.958706	1.05263	1.04605	0.988481	1.00662	1.02608	1.03654	0.957977	1.04791	0.999039	1.01401	1.0593	0.939508	1.05027	1.03225
		26.46	1.02569	1.04235	1.05512	0.992558	1.04391	1.02949	1.01168	0.983066	0.976529	1.06484	1.05411	0.965637	0.999815	1.02915	1.04095	0.943757	1.04285	1.00026	1.05258	1.05537	0.952032	1.07407	1.01973
		28.47	1.01858	1.05265	1.06081	1.00129	1.04388	1.03522	0.997293	1.00237	0.996114	1.07239	1.05695	0.975967	1.00528	1.0465	1.0682	0.959562	1.03711	1.00296	1.03798	1.06368	0.944188	1.07505	1.03462
		30.47	1.01574	1.05062	1.04645	1.00411	1.04206	1.036	1.0141	0.995828	0.993324	1.07416	1.06725	0.98535	1.01635	1.01925	1.04716	0.960947	1.03292	1.00941	1.03721	1.08274	0.915493	1.07697	1.05991
		32.47	1.03734	1.04566	1.05441	1.0049	1.03987	1.05411	1.01029	0.9991	1.01148	1.05641	1.06381	0.989133	1.02139	1.03275	1.06928	0.952681	1.06355	1.03456	1.03333	1.07878	0.934829	1.05677	1.04287
		34.47	1.0313	1.04783	1.07653	1.00093	1.05426	1.04899	1.00505	0.998834	1.00899	1.0761	1.07471	0.998216	1.00761	1.03865	1.06889	0.957179	1.05185	1.02231	1.03158	1.08761	0.917973	1.06785	1.04871
		36.47	1.04364	1.0623	1.0645	1.01588	1.05711	1.05404	1.02561	1.00942	1.00903	1.07323	1.06354	0.984696	1.03358	1.0401	1.07227	0.947586	1.04673	1.02976	1.03537	1.0825	0.917024	1.07808	1.06305
		38.47	1.0336	1.06263	1.08477	1.019	1.05392	1.05963	1.01362	1.01857	1.01505	1.07748	1.08889	1.00807	1.02219	1.04636	1.07495	0.935124	1.06137	1.01811	1.01803	1.08183	0.91159	1.07907	1.0537
		40.47	1.05613	1.06015	1.0746	1.00267	1.04296	1.04797	1.024	1.01507	1.01727	1.0895	1.07481	0.997655	1.01957	1.05136	1.06602	0.938072	1.05791	1.02299	1.04677	1.09095	0.911316	1.07626	1.06021
		42.47	1.04378	1.06305	1.08696	1.01477	1.04623	1.07019	1.02454	0.990731	1.01071	1.07691	1.07557	1.01287	1.03467	1.05397	1.08359	0.937461	1.07835	1.01424	1.03889	1.11187	0.911012	1.07001	1.04764
		44.47	1.03752	1.05929	1.08837	0.997244	1.0456	1.04325	1.03528	1.0045	1.01741	1.0814	1.0783	0.995674	1.03147	1.06193	1.0836	0.935764	1.05404	1.01939	1.04363	1.09978	0.892086	1.08511	1.06502
		46.47	1.06851	1.08196	1.10663	0.998462	1.05901	1.05776	1.02059	1.01412	1.00791	1.0851	1.08477	1.0038	1.04046	1.05024	1.07998	0.9355	1.06877	1.02908	1.03132	1.09813	0.897214	1.06983	1.08522
		48.48	1.05108	1.06564	1.09321	1.01948	1.05786	1.07444	1.02839	1.01246	1.01066	1.09799	1.07403	0.987162	1.02393	1.04404	1.10096	0.926979	1.06117	1.025	1.05422	1.10411	0.879483	1.06944	1.06533
		50.48	1.04963	1.06867	1.09732	1.00703	1.04799	1.0669	1.03783	1.02492	1.02399	1.10258	1.07444	0.985195	1.04717	1.05956	1.08797	0.92635	1.06126	1.03366	1.06979	1.08469	0.883725	1.0962	1.07632
		52.48	1.05667	1.07698	1.09489	1.00291	1.04525	1.07745	1.01543	1.01391	1.02232	1.09178	1.08616	1.01394	1.04319	1.03992	1.0917	0.928736	1.05032	1.019	1.07064	1.12529	0.862617	1.07466	1.0738
		54.48	1.06207	1.07924	1.09601	1.01507	1.05721	1.06497	1.02993	1.01469	1.03362	1.09805	1.09821	1.01292	1.01837	1.05122	1.08644	0.944433	1.07581	1.03432	1.07371	1.10644	0.886684	1.08926	1.0696
		56.48	1.07452	1.05861	1.11743	1.02244	1.05081	1.08192	1.0397	1.0263	1.01212	1.09986	1.09638	1.01059	1.03755	1.05205	1.1029	0.914962	1.0689	1.04347	1.03427	1.11296	0.864803	1.0939	1.09687
		58.48	1.05773	1.09402	1.09527	1.02017	1.06562	1.05829	1.02973	1.01518	1.02083	1.0936	1.0773	1.02185	1.03538	1.07273	1.08818	0.910301	1.08187	1.04132	1.06119	1.09096	0.876786	1.10198	1.07315
		60.48	1.06204	1.0861	1.10197	1.02354	1.04312	1.07885	1.05435	1.02946	1.02604	1.10406	1.09213	1.01733	1.03603	1.04797	1.09958	0.908207	1.07838	1.02082	1.07851	1.11602	0.886309	1.11385	1.08518
		62.48	1.06648	1.07716	1.09448	1.01672	1.03867	1.06088	1.03265	1.02833	1.01616	1.11255	1.08679	1.00632	1.01222	1.04241	1.10289	0.907321	1.07167	1.04363	1.05966	1.1041	0.859387	1.09673	1.07611
		64.48	1.05162	1.07811	1.10965	1.04026	1.05168	1.0734	1.05488	1.02627	1.00458	1.12048	1.09776	1.02272	1.07517	1.04197	1.10084	0.910791	1.06676	1.03683	1.08455	1.10883	0.852621	1.11125	1.08418
	L60E	Time [s]	L60E #1	L60E #2	L60E #3	L60E #4	L60E #5	L60E #6	L60E #7	L60E #8	L60E #9	L60E #10	L60E #11	L60E #12	L60E #13	L60E #14	L60E #15	L60E #16	L60E #17	L60E #18	L60E #19	L60E #20	L60E #21
		0	1	1	1	1	1	1	1	1	1	1	1	1	1	1	1	1	1	1	1	1	1
		2	1.03176	1.01682	0.99351	1.00744	1.00986	0.999465	1.00896	0.984109	0.994694	0.994499	1.01445	0.995052	0.99837	1.0131	1.01733	1.00002	0.996456	1.00176	0.988755	1.00645	0.997568
		4	0.995078	1.01256	0.993619	0.991691	1.01935	1.00684	1.00629	0.994469	0.989193	0.997309	1.02475	1.00083	0.979599	1.01739	1.01348	1.01843	0.987506	1.00423	0.999794	1.00468	0.986456
		6.56	0.996699	0.957467	0.970511	0.998519	0.97053	0.98128	0.97347	0.967396	0.940563	0.953412	0.984578	0.971079	0.954825	0.996459	0.994008	0.978528	0.957769	0.959876	0.936185	0.965013	0.969204
		8.5	0.994882	0.95468	0.962323	0.995824	0.984045	0.990221	0.985463	0.958999	0.945332	0.962407	0.9807	0.98465	0.974501	1.01975	1.01969	0.990756	0.981624	0.968745	0.951771	0.981596	0.974062
		10.46	1.03459	0.963289	0.965002	1.0189	0.98879	0.992351	0.991916	0.960719	0.958654	0.973016	0.999702	1.0094	0.99574	1.03361	1.05586	0.994083	0.988648	0.971123	0.951525	0.987686	0.982971
		12.46	1.02226	0.969161	0.984781	1.02123	0.970194	0.995486	0.988513	0.956188	0.952342	0.974492	1.02395	1.02803	1.00748	1.02031	1.04898	1.01434	1.01198	0.9818	0.968573	0.998039	0.989627
		14.46	1.04039	0.988697	0.966529	1.01958	0.978974	1.0209	1.00201	0.977888	0.967867	0.979956	1.00988	1.02351	1.00802	1.02088	1.08092	1.04102	1.01312	0.9883	0.975916	1.01706	0.986843
		16.46	1.02432	0.993935	1.00866	1.03644	0.978645	1.00967	0.998203	0.991044	0.968651	0.981098	1.02367	1.00698	1.02809	1.04354	1.0616	1.04034	1.01404	0.993228	0.968767	1.01675	0.985689
		18.46	1.04379	0.996518	1.00764	1.0323	0.989341	1.04043	1.00713	0.989857	0.960515	0.99493	1.02299	1.01452	1.02217	1.04422	1.06298	1.04088	1.02548	0.992407	0.983438	1.02369	0.999633
		20.46	1.04252	1.02136	1.0155	1.04042	1.02565	1.02768	1.01713	0.967643	0.956937	0.993051	1.03359	1.02003	1.03162	1.04333	1.05961	1.01262	1.02746	1.00182	0.980382	1.02238	0.991821
		22.46	1.07559	1.02126	1.04199	1.05382	1.00825	1.05432	1.03181	0.983775	0.977392	0.972557	1.04175	1.02203	1.03233	1.03534	1.06685	1.02144	1.02219	0.987527	0.985197	1.02417	0.997359
		24.46	1.05547	1.03803	1.04951	1.05075	0.996324	1.04899	1.04848	1.00224	0.97238	0.993108	1.0133	1.02127	1.03947	1.04435	1.0795	1.05671	1.04528	1.00783	0.994376	1.02743	1.00663
		26.46	1.07277	1.03892	1.06138	1.06553	0.989683	1.04658	1.06282	0.990965	0.959927	0.993714	1.02986	1.03853	1.05282	1.04769	1.04348	1.0289	1.04293	1.02052	0.986346	1.04564	1.01475
		28.47	1.07725	1.04148	1.04696	1.07047	0.997531	1.05333	1.0417	0.973058	0.992783	0.977038	1.03644	1.01927	1.05871	1.06988	1.07302	1.05937	1.04485	1.00693	0.999418	1.05201	1.00568
		30.47	1.10138	1.04058	1.05415	1.07562	1.00276	1.04173	1.0659	0.993295	0.966683	0.988104	1.02325	1.03406	1.07727	1.07469	1.06766	1.05278	1.05821	1.00754	0.999456	1.05035	1.02043
		32.47	1.09949	1.05735	1.08044	1.07088	1.00503	1.05361	1.07607	0.97629	0.989799	1.00069	1.00473	1.02444	1.08037	1.07645	1.08089	1.07393	1.05901	1.01062	0.989578	1.02678	1.03375
		34.47	1.11834	1.05965	1.06963	1.06898	1.01444	1.07432	1.06554	1.00201	0.984819	1.00546	0.993805	1.02336	1.08702	1.0711	1.06136	1.07634	1.06377	1.02181	1.00347	1.06819	1.01255
		36.47	1.11493	1.05737	1.06039	1.07681	1.0279	1.05142	1.05556	1.0049	0.966743	0.993397	1.01531	1.04308	1.07346	1.10782	1.09751	1.06647	1.08018	1.02579	1.00903	1.04957	1.0196
		38.47	1.11663	1.07138	1.08167	1.10613	1.00337	1.08239	1.07042	1.00437	0.9762	0.989676	1.02056	1.04574	1.08146	1.1009	1.06664	1.08552	1.06587	1.03136	1.00641	1.05878	1.02129
		40.47	1.11473	1.0732	1.07753	1.09848	1.01071	1.08102	1.06756	1.00898	0.986668	0.995265	1.01513	1.04135	1.10976	1.09952	1.07582	1.08306	1.07119	1.01104	1.0063	1.05275	1.02543
		42.47	1.11523	1.06004	1.07936	1.0913	1.03644	1.09192	1.06357	1.01366	0.978849	1.01123	1.0051	1.05715	1.11541	1.09359	1.06685	1.09477	1.07108	1.02286	1.01532	1.07456	1.03942
		44.47	1.11898	1.07485	1.09957	1.10239	1.0339	1.08682	1.07811	1.02615	0.993201	0.988886	1.02407	1.06023	1.11719	1.09534	1.08222	1.07759	1.08117	1.03615	1.01268	1.0727	1.02814
		46.47	1.1419	1.08858	1.08601	1.09854	1.01616	1.09044	1.07541	1.02405	0.977317	1.00619	1.02273	1.06327	1.11974	1.10948	1.08858	1.07699	1.07964	1.02968	1.02002	1.06856	1.03184
		48.48	1.16726	1.09722	1.08924	1.08496	1.05245	1.0732	1.06541	1.03212	1.0117	0.990374	1.02853	1.04783	1.11416	1.10687	1.0901	1.09812	1.09519	1.03385	1.01331	1.07454	1.03556
		50.48	1.14364	1.09192	1.10769	1.09695	1.04295	1.08933	1.1008	1.02374	1.00007	0.976939	1.00369	1.04922	1.11505	1.11382	1.07117	1.11872	1.08808	1.03971	1.01043	1.06634	1.04271
		52.48	1.15023	1.09387	1.12477	1.11174	1.05962	1.08093	1.11386	1.01244	1.01291	0.994388	1.02188	1.05766	1.11801	1.10998	1.10016	1.1013	1.08077	1.04821	1.01512	1.07102	1.04582
		54.48	1.14236	1.10596	1.11372	1.11335	1.06033	1.06794	1.10202	1.0115	1.02586	1.00892	1.019	1.0444	1.11634	1.11588	1.09084	1.08781	1.07949	1.01889	1.01665	1.08282	1.05213
		56.48	1.16155	1.09917	1.11514	1.09059	1.05779	1.09541	1.11154	1.02061	0.995972	0.98476	1.0178	1.03947	1.12926	1.11101	1.07934	1.09642	1.11072	1.0478	1.01465	1.08564	1.04736
		58.48	1.1528	1.1331	1.13013	1.10431	1.06137	1.09148	1.1113	1.02327	1.01649	0.998479	1.01695	1.0417	1.12601	1.12525	1.05536	1.10014	1.09028	1.03303	0.995731	1.10532	1.06054
		60.48	1.17007	1.12282	1.11764	1.11326	1.08688	1.10638	1.08459	1.01887	1.01298	0.983386	1.0216	1.04086	1.11178	1.1108	1.05711	1.09256	1.10078	1.04124	1.01871	1.09804	1.06066
		62.48	1.17182	1.11017	1.13912	1.11856	1.08219	1.09019	1.1003	1.02886	1.0022	1.0007	1.03611	1.0444	1.09546	1.10585	1.04307	1.1169	1.10472	1.03433	1.01516	1.09973	1.06573
		64.48	1.16937	1.10848	1.15236	1.1001	1.06096	1.10222	1.09754	1.0312	1.04291	0.995691	1.00939	1.04701	1.12058	1.09932	1.04905	1.11086	1.1129	1.03585	1.00501	1.0935	1.06247
	F61G	Time [s]	F61G #1	F61G #2	F61G #3	F61G #4	F61G #5	F61G #6	F61G #7	F61G #8	F61G #9	F61G #10	F61G #11	F61G #12	F61G #13	F61G #14	F61G #15	F61G #16	F61G #17	F61G #18	F61G #19	F61G #20
		0	1	1	1	1	1	1	1	1	1	1	1	1	1	1	1	1	1	1	1	1
		2	1.01483	0.958549	1.02424	1.03661	0.97419	0.977794	0.985107	0.968838	0.987739	0.979046	1.00717	0.990021	1.00052	1.02651	0.993758	1.00537	1.02213	0.987184	0.989964	1.01457
		4	1.00308	0.94896	1.02658	1.00476	0.972083	0.993679	0.991562	0.955667	0.998948	0.988501	0.969907	0.999368	1.00267	1.02338	1.00483	0.999066	1.02718	1.00457	0.994288	0.992288
		6.56	1.03918	0.994817	1.09925	1.05209	1.06822	1.06678	1.06767	0.996744	1.14162	1.04614	0.999033	1.08067	0.97284	1.04721	0.975396	0.976212	0.980445	0.958927	0.996275	1.00081
		8.5	1.13618	1.09117	1.24735	1.16328	1.11309	1.13056	1.09126	1.12149	1.27485	1.03478	1.013	1.12348	1.01815	1.04761	1.02338	1.00821	1.008	0.988032	0.956606	1.01499
		10.46	1.25767	1.06817	1.2846	1.18503	1.1537	1.14858	1.1379	1.1591	1.26057	1.03001	1.05584	1.13228	1.00033	1.05622	1.034	1.01081	1.01759	1.0173	0.999155	1.01592
		12.46	1.19307	1.09387	1.28146	1.19975	1.20794	1.22618	1.17286	1.17782	1.35043	1.0673	1.04387	1.1368	0.999245	1.07045	1.07108	1.01213	1.00964	1.02842	0.968335	1.00291
		14.46	1.24195	1.08665	1.35816	1.22927	1.21806	1.23605	1.12533	1.18136	1.35679	1.08087	1.02652	1.1609	0.995949	1.0729	1.08105	1.04374	1.02604	1.0297	0.961524	1.0232
		16.46	1.2059	1.06985	1.3351	1.29841	1.23002	1.22295	1.10396	1.20715	1.3397	1.06815	1.07725	1.16254	1.00512	1.09387	1.08415	1.03608	1.0127	1.02655	1.01099	0.993818
		18.46	1.25192	1.11412	1.37722	1.24639	1.2224	1.22975	1.12542	1.20652	1.35758	1.02958	1.05671	1.24052	0.995684	1.0955	1.11579	1.03853	1.02906	1.0635	0.973994	1.02515
		20.46	1.27999	1.10999	1.40111	1.24452	1.24465	1.19664	1.11433	1.19818	1.31675	1.08559	1.04919	1.196	0.976909	1.06565	1.1151	1.03636	1.04967	1.05071	0.974306	0.991122
		22.46	1.28535	1.1013	1.32057	1.25201	1.2033	1.20327	1.16582	1.23059	1.30257	1.0969	1.08075	1.17568	0.981405	1.05244	1.11173	1.04862	1.05946	1.0509	1.00872	1.0047
		24.46	1.24223	1.12028	1.40193	1.26045	1.14746	1.28525	1.13102	1.1584	1.30448	1.04107	1.0491	1.19215	0.98525	1.0579	1.12736	1.04343	1.06915	1.04627	1.00808	1.03946
		26.46	1.25475	1.12973	1.39048	1.28673	1.27421	1.24425	1.17152	1.17955	1.32716	1.07421	1.06752	1.17694	1.01507	1.05804	1.13724	1.04313	1.04326	1.04648	0.992245	1.02745
		28.47	1.23151	1.11791	1.45306	1.23188	1.25723	1.27028	1.13599	1.17277	1.30945	1.08555	1.00532	1.17946	0.99847	1.04771	1.14153	1.05578	1.06004	1.08126	0.981304	0.99247
		30.47	1.22047	1.1243	1.44529	1.3041	1.27775	1.24899	1.15279	1.11792	1.25333	1.08812	1.04253	1.22508	0.997501	1.03777	1.15543	1.05368	1.06059	1.06989	0.985253	1.02415
		32.47	1.20626	1.0718	1.39006	1.24688	1.28118	1.28688	1.13728	1.16865	1.31912	1.08058	1.02872	1.1591	1.01653	1.05592	1.16627	1.06256	1.09572	1.08051	0.981196	0.999836
		34.47	1.23311	1.10603	1.40738	1.2395	1.25667	1.21611	1.17983	1.1962	1.32657	1.0956	1.07871	1.1809	1.03441	1.06312	1.14012	1.07135	1.06621	1.07541	0.996028	1.02657
		36.47	1.19842	1.13127	1.40272	1.30674	1.21494	1.22894	1.18154	1.19666	1.32439	1.07806	1.05478	1.21315	1.01811	1.04214	1.14982	1.07677	1.10342	1.09547	0.988152	1.03168
		38.47	1.25071	1.06114	1.36677	1.30757	1.20951	1.24678	1.12279	1.14935	1.2564	1.05922	1.05749	1.17831	1.01951	1.04873	1.19241	1.07943	1.0633	1.0899	0.971793	1.00021
		40.47	1.24472	1.09006	1.39972	1.30531	1.21915	1.22664	1.11442	1.19271	1.24529	1.08651	1.01477	1.148	1.02509	1.03853	1.18944	1.06575	1.07751	1.09159	0.986635	1.04189
		42.47	1.26934	1.07943	1.39494	1.30661	1.2158	1.21702	1.15517	1.17968	1.25772	1.07122	1.05813	1.24821	1.04042	1.02812	1.1918	1.09537	1.06051	1.08713	1.00463	1.06335
		44.47	1.30095	1.07544	1.37458	1.29309	1.20826	1.22743	1.10986	1.1539	1.26004	1.05767	1.02164	1.27564	1.03908	1.0164	1.18925	1.08902	1.04109	1.07914	0.971171	1.03815
		46.47	1.24243	1.11759	1.39135	1.28268	1.25866	1.23828	1.13837	1.18237	1.26565	1.04489	1.06228	1.16601	1.04958	1.00679	1.18315	1.09062	1.04937	1.08776	0.992747	1.00578
		48.48	1.22346	1.05309	1.30937	1.23287	1.25465	1.22177	1.1432	1.17168	1.2286	1.09197	1.0519	1.16228	1.05569	1.02269	1.16318	1.0771	1.06283	1.07828	0.983079	1.03491
		50.48	1.23477	1.10266	1.3413	1.30195	1.22076	1.23992	1.18108	1.20564	1.2194	1.06696	1.04678	1.19722	1.04911	1.01192	1.21702	1.0778	1.00675	1.0972	0.979759	1.0513
		52.48	1.26645	1.07774	1.32932	1.22836	1.25816	1.26053	1.18672	1.17374	1.20211	1.08717	1.01392	1.20505	1.05033	1.01572	1.19918	1.04517	1.00218	1.09021	1.00359	1.03497
		54.48	1.24879	1.07995	1.31808	1.25487	1.2772	1.25275	1.10923	1.14914	1.18278	1.09383	1.03132	1.17041	1.05916	1.01659	1.21502	1.06391	0.993211	1.09778	0.971901	1.05122
		56.48	1.19058	1.09566	1.33	1.30076	1.22983	1.23819	1.20249	1.19233	1.28579	1.09789	1.03622	1.1399	1.07378	0.995073	1.21883	1.07948	0.978678	1.09552	0.973299	1.05529
		58.48	1.27243	1.09016	1.33229	1.2813	1.27899	1.24667	1.18305	1.13755	1.17892	1.08534	1.03037	1.21112	1.05412	1.00065	1.2404	1.08284	0.963452	1.08584	0.941442	1.03945
		60.48	1.26411	1.07698	1.34779	1.31781	1.27563	1.25963	1.15138	1.14945	1.19874	1.08808	1.04849	1.18669	1.06837	0.99217	1.22916	1.06444	0.973259	1.09697	0.978889	1.01028
		62.48	1.23068	1.06992	1.38168	1.28332	1.22687	1.30666	1.18757	1.18594	1.2286	1.12293	1.0194	1.20369	1.05461	0.980751	1.23558	1.04348	0.979807	1.1146	0.991593	1.03156
		64.48	1.30484	1.10077	1.32364	1.23626	1.26726	1.22727	1.13502	1.10435	1.18291	1.09394	1.0393	1.23749	1.06558	0.984225	1.23675	1.06838	0.964903	1.11677	0.985673	1.04226
	R96A	Time [s]	R96A #1	R96A #2	R96A #3	R96A #4	R96A #5	R96A #6	R96A #7	R96A #8	R96A #9	R96A #10	R96A #11	R96A #12	R96A #13	R96A #14	R96A #15	R96A #16	R96A #17	R96A #18	R96A #19	R96A #20	R96A #21	R96A #22
		0	1	1	1	1	1	1	1	1	1	1	1	1	1	1	1	1	1	1	1	1	1	1
		2	1.00666	0.998938	0.992532	0.986205	0.982099	1.01713	1.00065	0.993195	1.02511	0.989633	1.01709	1.00671	1.00711	0.993153	0.991743	0.98361	1.00747	1.00599	0.999122	1.00464	1.01311	1.0034
		4	0.991981	1.01525	1.00287	0.977522	0.992462	1.00433	1.00659	1.00781	0.995927	0.988921	1.01184	1.00521	1.02234	0.982728	0.965859	1.0063	1.00931	0.995653	0.977981	0.981224	1.0215	1.02343
		6.56	1.05659	1.08987	1.04205	1.07472	1.09623	1.03628	1.02567	1.06322	0.999416	1.11103	1.13397	1.06014	1.05009	1.05549	1.05952	1.06752	1.01292	1.04303	0.973086	0.973755	1.0105	0.979589
		8.5	1.11015	1.23127	1.1718	1.18858	1.17321	1.14574	1.0898	1.14262	1.11549	1.12816	1.23205	1.06281	1.14376	1.11543	1.18419	1.18879	1.08448	1.12573	0.984009	0.991158	1.086	1.05507
		10.46	1.09668	1.2424	1.21716	1.28862	1.17056	1.21425	1.1121	1.17899	1.19497	1.14521	1.20689	1.06101	1.19951	1.14799	1.23609	1.26875	1.15912	1.16901	1.04207	1.00983	1.13196	1.09963
		12.46	1.10395	1.26194	1.22959	1.31872	1.16086	1.27267	1.14875	1.17564	1.25759	1.14417	1.23582	1.07111	1.23778	1.15793	1.2915	1.29023	1.20012	1.22675	1.02741	1.00641	1.14758	1.1261
		14.46	1.10584	1.2589	1.248	1.32438	1.15606	1.28464	1.11998	1.16388	1.31904	1.1182	1.2162	1.08577	1.23462	1.16122	1.30896	1.31966	1.21229	1.25023	1.01429	0.9919	1.20208	1.18395
		16.46	1.10374	1.26427	1.26583	1.3109	1.12773	1.27475	1.08554	1.16022	1.32205	1.13829	1.21867	1.07371	1.26848	1.17127	1.28022	1.3392	1.23942	1.27375	1.04287	0.993169	1.21746	1.206
		18.46	1.09437	1.25313	1.27631	1.34656	1.15912	1.29825	1.1219	1.14987	1.37063	1.14255	1.20431	1.06115	1.24269	1.14674	1.31361	1.3315	1.25058	1.26	1.023	1.00932	1.23871	1.22241
		20.46	1.10258	1.25624	1.26787	1.34164	1.14021	1.30447	1.11627	1.17141	1.3647	1.13435	1.22406	1.07763	1.27201	1.16696	1.27683	1.32996	1.2749	1.27314	1.05911	1.03354	1.25885	1.26407
		22.46	1.10387	1.23057	1.26881	1.33308	1.14341	1.33669	1.13152	1.22073	1.3681	1.13812	1.20865	1.08033	1.27088	1.16277	1.31343	1.32734	1.27672	1.26007	1.02862	1.02274	1.26123	1.2753
		24.46	1.09817	1.25115	1.26383	1.36436	1.13409	1.32765	1.13552	1.19595	1.36018	1.14596	1.21833	1.08809	1.26677	1.17567	1.31581	1.37944	1.27196	1.2851	1.04435	1.00974	1.27742	1.28582
		26.46	1.09519	1.24472	1.27187	1.34404	1.13934	1.3353	1.14487	1.19744	1.37652	1.12231	1.21125	1.09023	1.2425	1.17164	1.34938	1.38125	1.29533	1.25745	1.03112	1.00057	1.27925	1.29183
		28.47	1.09105	1.23544	1.27464	1.3492	1.14037	1.32803	1.1399	1.20151	1.37388	1.12223	1.20427	1.08006	1.25933	1.17369	1.36565	1.40523	1.28625	1.25048	1.02011	1.02526	1.28577	1.30262
		30.47	1.09869	1.23786	1.26295	1.366	1.12079	1.33754	1.14293	1.1967	1.36021	1.134	1.22111	1.08839	1.2582	1.17505	1.31272	1.36508	1.28463	1.29003	1.00974	1.018	1.27962	1.32701
		32.47	1.1238	1.22565	1.29424	1.34201	1.12826	1.32254	1.13561	1.18736	1.39201	1.12496	1.22367	1.07617	1.24968	1.17464	1.32579	1.36639	1.28773	1.24895	1.04164	1.0376	1.28441	1.33125
		34.47	1.0888	1.22719	1.28719	1.35176	1.11656	1.32302	1.13964	1.18685	1.39465	1.13663	1.2113	1.08402	1.25583	1.14392	1.29596	1.37323	1.28031	1.27447	1.03551	1.02643	1.30508	1.31202
		36.47	1.10509	1.22443	1.28129	1.35864	1.11735	1.32246	1.13488	1.17851	1.38968	1.12237	1.20985	1.07547	1.26034	1.1688	1.26697	1.32479	1.30129	1.27155	1.07023	1.02579	1.29361	1.30922
		38.47	1.11192	1.20548	1.28299	1.33379	1.11488	1.34718	1.12723	1.18999	1.38124	1.13571	1.21371	1.0907	1.25946	1.15203	1.30773	1.3586	1.30489	1.27587	1.04043	1.03077	1.29577	1.33965
		40.47	1.1107	1.20807	1.26535	1.3332	1.10335	1.32782	1.13757	1.19782	1.38405	1.12562	1.19337	1.07574	1.22645	1.15033	1.30376	1.33325	1.30479	1.2612	1.05325	1.01555	1.27659	1.33261
		42.47	1.10116	1.21188	1.26233	1.33843	1.11717	1.31504	1.13013	1.18527	1.37672	1.13106	1.20629	1.0991	1.22646	1.15468	1.27279	1.36114	1.3131	1.25927	1.0174	1.03291	1.30911	1.33687
		44.47	1.10651	1.21635	1.25657	1.32882	1.11268	1.32408	1.13828	1.20678	1.37294	1.14042	1.21641	1.08719	1.23573	1.16349	1.28437	1.35812	1.31373	1.26457	1.03109	1.04163	1.29454	1.34095
		46.47	1.12234	1.21472	1.2833	1.34851	1.11067	1.35514	1.13248	1.17718	1.38211	1.11967	1.21028	1.10522	1.23734	1.16848	1.2954	1.3187	1.3054	1.23937	1.06586	1.01729	1.29075	1.33608
		48.48	1.11676	1.20034	1.2724	1.35859	1.10211	1.36142	1.1236	1.19372	1.36706	1.13236	1.20713	1.08717	1.22847	1.16301	1.26975	1.34139	1.2814	1.2407	1.04824	1.02027	1.28868	1.35132
		50.48	1.11722	1.19093	1.26554	1.33868	1.11161	1.34325	1.11703	1.20651	1.38396	1.13054	1.20111	1.10724	1.23402	1.16957	1.25311	1.3392	1.27309	1.27304	1.053	1.03418	1.26724	1.33448
		52.48	1.10907	1.19633	1.28898	1.34679	1.1008	1.3453	1.11909	1.17588	1.365	1.12248	1.2221	1.09887	1.21653	1.1625	1.23733	1.35161	1.25572	1.26883	1.02461	1.03817	1.26984	1.34086
		54.48	1.13339	1.21888	1.28916	1.3521	1.09843	1.33734	1.11464	1.19668	1.36597	1.11945	1.2303	1.10068	1.22067	1.15666	1.25374	1.33541	1.25197	1.26792	1.03154	1.05018	1.28916	1.3487
		56.48	1.11203	1.21781	1.28287	1.35976	1.09948	1.33157	1.12138	1.19438	1.33972	1.13364	1.22101	1.10667	1.22434	1.16826	1.25294	1.33784	1.25289	1.27611	1.03303	1.03158	1.27172	1.34634
		58.48	1.10282	1.19211	1.25938	1.34758	1.09986	1.34515	1.11013	1.20697	1.38232	1.13558	1.20727	1.09722	1.23505	1.13934	1.25485	1.34916	1.21767	1.26745	1.04835	1.04071	1.27198	1.35283
		60.48	1.12048	1.18596	1.28494	1.33446	1.1099	1.35547	1.11527	1.20647	1.36341	1.13873	1.20886	1.09905	1.24829	1.1439	1.24248	1.33982	1.22602	1.25824	1.04486	1.05655	1.29394	1.32572
		62.48	1.11727	1.20173	1.27724	1.33244	1.0871	1.34582	1.0988	1.20776	1.34002	1.15251	1.19973	1.08457	1.22924	1.14818	1.25567	1.32565	1.21849	1.24266	1.04511	1.03364	1.28014	1.32328
		64.48	1.10901	1.19018	1.25612	1.3472	1.09382	1.35434	1.10198	1.1876	1.38536	1.11524	1.20287	1.11112	1.22332	1.14002	1.23242	1.34635	1.23131	1.25457	1.04971	1.04606	1.2466	1.3373
	S116G	Time [s]	S116G #1	S116G #2	S116G #3	S116G #4	S116G #5	S116G #6	S116G #7	S116G #8	S116G #9	S116G #10	S116G #11	S116G #12	S116G #13	S116G #14	S116G #15	S116G #16	S116G #17	S116G #18	S116G #19	S116G #20	S116G #21	S116G #22
		0	1	1	1	1	1	1	1	1	1	1	1	1	1	1	1	1	1	1	1	1	1	1
		2	1.0103	0.987557	0.998622	1.02871	1.00573	0.981482	1.0273	0.981256	0.970057	0.995195	0.977588	1.04575	0.991716	1.00176	0.980112	1.00396	0.982194	0.961756	0.995371	1.00994	1.00091	0.994217
		4	1.01012	0.991447	1.0135	1.01585	1.02759	0.979972	0.991622	1.00629	0.956371	0.998917	0.975195	1.05826	1.0027	1.00678	1.00162	1.02288	0.980839	0.987771	1.01195	1.01308	1.01694	1.00582
		6.56	1.06279	0.993434	0.990406	1.01713	1.01018	0.982253	0.999744	0.952317	0.932847	0.984937	0.957521	0.991687	0.97483	0.987906	0.935662	0.988373	0.944595	0.966435	0.960098	1.00258	1.00092	0.993603
		8.5	1.07312	1.01591	1.06039	1.04421	1.05337	0.987548	1.01417	0.987781	0.91278	0.999731	0.998578	1.04493	0.986153	0.981502	0.972056	1.0416	1.01829	0.989895	0.996416	1.04502	1.035	1.05419
		10.46	1.04817	1.03036	1.05094	1.05688	1.05796	1.03084	1.02578	1.01044	0.963002	1.02945	0.995091	1.018	0.974184	1.01063	0.997074	1.06069	1.0515	1.00316	1.0166	1.04192	1.07476	1.04337
		12.46	1.04261	1.04688	1.04159	1.06059	1.05308	1.0102	1.04006	1.02978	0.950873	1.06312	1.01279	1.08166	1.01865	1.07462	1.0192	1.0866	1.04579	1.03167	1.0196	1.06894	1.07073	1.05481
		14.46	1.07613	1.03349	1.04576	1.08686	1.05701	0.996379	1.04159	1.0174	0.965559	1.07362	1.02788	1.08447	1.00904	1.07809	1.01995	1.10664	1.08076	1.05446	1.03992	1.06692	1.07154	1.07143
		16.46	1.06907	1.0547	1.03587	1.08186	1.08284	1.01321	1.03435	1.02385	0.970584	1.09426	1.01973	1.08513	1.01475	1.09946	1.01683	1.11204	1.04888	1.03975	1.04572	1.07177	1.06348	1.06962
		18.46	1.06157	1.04737	1.05049	1.06926	1.07742	1.01818	1.04848	1.0171	0.975543	1.10324	0.998285	1.07709	1.02109	1.1189	1.04761	1.09137	1.10313	1.09072	1.05023	1.06935	1.07173	1.08946
		20.46	1.09853	1.03448	1.04514	1.08932	1.07277	1.03357	1.06185	1.02559	0.986008	1.14897	1.03525	1.07354	1.02463	1.12146	1.05619	1.12197	1.10622	1.08839	1.04368	1.07272	1.08107	1.07747
		22.46	1.09595	1.03162	1.03572	1.08396	1.09381	1.04598	1.073	1.04445	0.971119	1.12645	1.02277	1.08919	1.01374	1.12761	1.06755	1.12271	1.10837	1.09068	1.05731	1.07138	1.10321	1.08835
		24.46	1.10055	1.04223	1.04504	1.07506	1.06986	1.03455	1.06139	1.03519	0.997202	1.11894	1.0521	1.07281	1.02073	1.11609	1.06918	1.12898	1.0942	1.07667	1.0697	1.08443	1.05984	1.09421
		26.46	1.07916	1.03654	1.05061	1.10538	1.07966	1.0369	1.10185	1.03469	0.981802	1.10067	1.04994	1.08619	1.04085	1.16155	1.06901	1.13833	1.09829	1.08027	1.05297	1.09132	1.07852	1.11238
		28.47	1.08656	1.0275	1.0465	1.10375	1.09747	1.04956	1.07863	1.05421	0.999021	1.15371	1.05948	1.08282	1.02859	1.14827	1.06916	1.13323	1.09364	1.07358	1.05054	1.08065	1.06885	1.0905
		30.47	1.0922	1.04941	1.03766	1.10616	1.10589	1.05735	1.10053	1.05715	0.993659	1.10352	1.05706	1.07979	1.04504	1.15333	1.0733	1.14811	1.11961	1.08612	1.06531	1.07312	1.08137	1.10784
		32.47	1.1222	1.0557	1.03474	1.11998	1.08391	1.02289	1.12852	1.04851	0.983058	1.13195	1.07608	1.11853	1.04541	1.17301	1.06556	1.17303	1.11951	1.08309	1.08453	1.09568	1.06411	1.13065
		34.47	1.10186	1.04861	1.06368	1.11557	1.11455	1.04618	1.08818	1.03431	1.00597	1.13231	1.07924	1.11882	1.03297	1.1768	1.07043	1.16785	1.11925	1.09582	1.07282	1.09086	1.09494	1.12412
		36.47	1.10863	1.04874	1.04493	1.11416	1.08533	1.03885	1.11981	1.08009	1.0152	1.14519	1.08078	1.08224	1.05249	1.20117	1.0935	1.15064	1.14697	1.10585	1.0903	1.08238	1.11585	1.12094
		38.47	1.10755	1.04872	1.05102	1.12239	1.10146	1.01834	1.09481	1.06688	1.02179	1.15582	1.05241	1.10961	1.03186	1.18877	1.07794	1.12173	1.1314	1.09054	1.09506	1.08267	1.11502	1.08999
		40.47	1.09564	1.03852	1.03974	1.14231	1.08851	1.05087	1.09454	1.04832	0.996449	1.16944	1.08462	1.10366	1.06524	1.20617	1.08594	1.15902	1.11491	1.08396	1.10516	1.09162	1.10446	1.07556
		42.47	1.10556	1.05789	1.01485	1.12224	1.13879	1.03255	1.10397	1.09779	1.01329	1.15779	1.07875	1.11452	1.05559	1.20564	1.09578	1.1538	1.15405	1.08649	1.08172	1.09549	1.10402	1.09827
		44.47	1.08109	1.06591	1.02441	1.13513	1.09941	1.04343	1.10725	1.05456	1.04035	1.15821	1.06889	1.09049	1.07676	1.24733	1.10487	1.14766	1.13604	1.07792	1.09188	1.0995	1.11259	1.12202
		46.47	1.11764	1.06557	1.00352	1.12215	1.08669	1.03429	1.09955	1.06071	1.01338	1.17535	1.06694	1.08539	1.06217	1.2117	1.13814	1.19473	1.13166	1.09902	1.09071	1.09188	1.12017	1.09945
		48.48	1.13904	1.05642	1.02649	1.12337	1.11724	1.06821	1.11064	1.04132	1.0029	1.1566	1.10368	1.10182	1.05905	1.23635	1.12991	1.17803	1.11798	1.0883	1.07303	1.12914	1.09192	1.11828
		50.48	1.10767	1.04299	1.01048	1.14807	1.09547	1.04937	1.11757	1.08511	1.01894	1.16225	1.08335	1.09404	1.07328	1.23531	1.12756	1.19081	1.13663	1.09955	1.0684	1.09586	1.08234	1.13376
		52.48	1.10474	1.0451	0.977658	1.13125	1.10741	1.02743	1.08671	1.07549	1.02198	1.13794	1.08589	1.13251	1.06135	1.23709	1.1558	1.1652	1.15111	1.08899	1.1109	1.09189	1.1171	1.12324
		54.48	1.09084	1.02783	0.989552	1.13657	1.09663	1.04838	1.13004	1.07943	1.02772	1.16575	1.07844	1.10942	1.0865	1.2426	1.14489	1.16027	1.15231	1.0914	1.081	1.08803	1.08222	1.15832
		56.48	1.09176	1.05027	0.998684	1.14561	1.11662	1.0405	1.11308	1.0697	1.01688	1.16136	1.09647	1.14133	1.05113	1.2253	1.15453	1.18961	1.14989	1.10177	1.1253	1.08026	1.09095	1.11328
		58.48	1.0869	1.04766	0.985472	1.13355	1.1288	1.03796	1.09873	1.0841	1.00996	1.17621	1.1045	1.1291	1.08492	1.21749	1.14927	1.17012	1.14922	1.09827	1.13404	1.10819	1.07791	1.12886
		60.48	1.1108	1.0515	0.972183	1.14499	1.1252	1.06874	1.14265	1.08836	0.988953	1.19333	1.11323	1.09852	1.06621	1.21669	1.1618	1.15878	1.12726	1.10578	1.11501	1.08673	1.09849	1.13439
		62.48	1.0902	1.02269	0.949493	1.1355	1.11637	1.04482	1.12742	1.03829	1.01497	1.17759	1.12719	1.15935	1.05061	1.24427	1.14816	1.16634	1.16699	1.09261	1.10296	1.11022	1.11859	1.13404
		64.48	1.1026	1.04392	0.941588	1.1052	1.14396	1.03871	1.09994	1.05221	1.01244	1.1938	1.09006	1.11004	1.0927	1.25817	1.18419	1.20106	1.15996	1.10023	1.11874	1.09484	1.09685	1.10329

## Sheet: Figure 3d
Laser micro-irradiation
Ku70 mutants
																																													n	24
																																												mean BRCT	sqrt(n)	4.89898
	Ku70-WT	GFP-BRCT	Time [s]	Ku70-WT #1	Ku70-WT #2	Ku70-WT #3	Ku70-WT #4	Ku70-WT #5	Ku70-WT #6	Ku70-WT #7	Ku70-WT #8	Ku70-WT #9	Ku70-WT #10	Ku70-WT #11	Ku70-WT #12	Ku70-WT #13	Ku70-WT #14	Ku70-WT #15	Ku70-WT #16	Ku70-WT #17	Ku70-WT #18	Ku70-WT #19	Ku70-WT #20	Ku70-WT #21	Ku70-WT #22	Ku70-WT #23	Ku70-WT #24																Time [s]	Ku70-WT	SD	SE
			0	1	1	1	1	1	1	1	1	1	1	1	1	1	1	1	1	1	1	1	1	1	1	1	1																0	1	0	0
			2	0.951613	0.987598	1.01765	0.986557	1.03045	1.03652	0.924117	0.956739	0.971323	0.975421	1.03415	1.09013	1.03952	0.946247	0.939879	0.964097	1.00974	0.998962	0.973732	1.01053	1.00892	0.991016	0.976325	0.962027																2	0.990969	0.0395886	0.00808099
			4	0.967486	1.01309	0.974213	1.01277	1.03293	0.986905	0.899484	1.00035	1.02129	1.01304	1.01439	1.05655	0.932595	0.961592	0.999247	0.996966	1.01473	0.935711	0.980728	1.03189	1.02416	0.942866	0.945297	0.970836																4	0.988713	0.0387107	0.0079018
			6.01	1.09783	1.31667	1.28676	1.16724	1.28626	1.16649	1.09124	1.22861	1.51512	1.24921	1.25013	1.30114	1.59935	1.79271	1.06111	1.03997	1.15465	1.26386	1.20523	1.2823	1.32376	1.50234	1.46428	1.22539																6.01	1.28632	0.182487	0.0372501
			7.94	1.49836	1.7957	1.77499	1.69748	1.60518	1.48801	1.58365	1.5126	2.09449	1.7993	1.65558	1.72041	1.72313	2.41694	1.35906	1.34997	1.67209	2.02524	1.65059	1.91124	1.58757	1.51247	1.57207	1.58049																7.94	1.69111	0.246942	0.0504068
			9.88	1.63197	2.03671	1.8706	1.85126	1.79562	1.61344	1.59251	1.80367	2.2511	2.30161	2.06562	1.90558	1.8469	2.33912	1.63798	1.52191	2.0077	2.48409	1.8278	2.00413	1.52639	1.46565	1.58086	1.77848																9.88	1.8642	0.284435	0.05806
			11.83	1.72706	2.19031	1.88533	2.00996	1.7539	1.89454	1.76685	2.09209	2.38595	2.36992	2.19253	2.09669	1.80129	2.47009	1.73942	1.55081	2.24316	2.7	1.80823	2.14686	1.51851	1.52017	1.6654	1.88086																11.83	1.97541	0.322899	0.0659114
			13.83	1.80903	2.20311	1.86864	2.0992	1.8085	1.97776	1.73434	2.24234	2.44	2.32523	2.2199	2.22922	1.87193	2.31152	1.78784	1.57593	2.25029	2.73429	1.7685	2.14445	1.51053	1.52078	1.58368	1.97248																13.83	1.99956	0.319734	0.0652655
			15.84	1.89465	2.14311	1.86153	2.11632	1.80647	1.9502	1.69825	2.2697	2.3341	2.46977	2.31696	2.27972	1.78897	2.21748	1.89778	1.5363	2.36091	2.89144	1.77747	2.11325	1.57502	1.47227	1.53038	2.0981																15.84	2.01667	0.346109	0.0706492
			17.84	1.93007	2.0762	1.85948	2.13297	1.73031	2.02616	1.73795	2.33989	2.26744	2.42451	2.26298	2.24849	1.90135	2.17352	1.8569	1.49152	2.4618	2.79476	1.74214	2.03714	1.48912	1.43797	1.59478	1.96361																17.84	1.99921	0.344256	0.070271
			19.84	1.98485	2.04529	1.76363	2.17391	1.76017	2.14579	1.74814	2.49717	2.23038	2.25001	2.33756	2.37114	1.87812	2.1156	1.87279	1.49746	2.46712	2.90587	1.78323	2.05869	1.57635	1.45579	1.52347	2.04422																19.84	2.02028	0.356471	0.0727642
			21.84	1.98964	2.10962	1.82511	1.98722	1.72606	2.0944	1.77035	2.54356	2.34911	2.42436	2.31255	2.33026	1.87834	2.1376	1.8586	1.53863	2.50636	2.77205	1.70107	2.04384	1.55828	1.47802	1.47705	1.9601																21.84	2.01551	0.353345	0.0721263
			23.84	1.9952	2.09251	1.78196	2.05728	1.78402	2.07657	1.79512	2.41179	2.36609	2.15083	2.18507	2.30181	1.89157	2.0976	1.8918	1.51097	2.61071	2.77218	1.77362	2.03338	1.4813	1.43154	1.5127	2.05852																23.84	2.00267	0.343681	0.0701536
			25.84	1.95094	2.0294	1.81165	2.06625	1.6483	2.13468	1.74226	2.47027	2.27242	2.39593	2.18443	2.33626	1.80606	2.16186	1.8468	1.52034	2.5745	2.66942	1.66558	1.99763	1.49748	1.41965	1.51613	1.97903																25.84	1.98739	0.354928	0.0724495
			27.84	2.02372	1.97931	1.75219	2.05166	1.63274	2.17269	1.74173	2.4547	2.40796	2.24309	2.24142	2.23453	1.84351	2.03752	1.85937	1.48993	2.45667	2.64841	1.7002	2.03317	1.46142	1.43673	1.47007	1.91254																27.84	1.97022	0.343286	0.070073
			29.84	1.94682	1.98025	1.71297	1.98542	1.56939	1.9798	1.72778	2.60188	2.27339	2.32425	2.13768	2.22959	1.76952	2.09899	1.85161	1.4776	2.56218	2.60953	1.70948	1.95135	1.43984	1.39292	1.49321	1.91147																29.84	1.94737	0.362123	0.0739181
			31.84	1.93782	1.99506	1.69358	1.98937	1.62835	2.16117	1.72197	2.37409	2.24252	2.32541	2.08899	2.25608	1.7547	2.01083	1.89253	1.51087	2.54133	2.625	1.62532	1.98356	1.50113	1.31263	1.48571	1.86492																31.84	1.93846	0.34799	0.0710333
			33.84	1.97008	1.96234	1.72714	1.99888	1.60602	2.07584	1.70128	2.48999	2.21686	2.18344	2.16626	2.20878	1.74138	1.97547	1.73458	1.50304	2.4393	2.61437	1.5964	1.81777	1.39975	1.34576	1.41822	1.84575																33.84	1.90578	0.348671	0.0711721
			35.84	2.01171	1.95794	1.70951	1.98002	1.59583	2.05312	1.65828	2.57644	2.24696	2.12232	2.10696	2.22969	1.81877	1.8627	1.8557	1.50518	2.47454	2.57748	1.59435	1.89348	1.41564	1.387	1.31387	1.84401																35.84	1.90798	0.346848	0.0708001
			37.84	1.94623	1.89446	1.69647	1.88479	1.63729	2.12411	1.69823	2.48407	2.24015	2.12886	2.11722	2.24279	1.72646	1.84876	1.76087	1.4649	2.47704	2.52331	1.596	1.99114	1.39557	1.31854	1.37255	1.81426																37.84	1.891	0.34687	0.0708045
			39.85	1.91634	1.98624	1.60109	2.01455	1.6194	2.07653	1.67647	2.52623	2.06438	1.97239	2.05903	2.13242	1.86493	1.7624	1.81947	1.46018	2.46728	2.67402	1.65143	1.99923	1.39696	1.37588	1.36278	1.75296																39.85	1.88469	0.345695	0.0705647
			41.85	1.9129	1.99881	1.76112	1.93222	1.52457	2.08883	1.6177	2.6329	2.00756	2.04151	2.10153	2.13936	1.78008	1.75887	1.83196	1.4862	2.4192	2.38863	1.55462	1.91255	1.33419	1.37747	1.37328	1.7264																41.85	1.8626	0.336829	0.0687549
			43.85	2.02178	1.88574	1.66306	1.8984	1.60436	2.05635	1.72751	2.51696	2.20895	1.99915	2.0431	2.16811	1.75298	1.82517	1.76423	1.45476	2.42203	2.50216	1.50981	1.90621	1.40927	1.34957	1.38126	1.75135																43.85	1.86759	0.335629	0.0685099
			45.85	1.88745	1.79068	1.66919	1.9071	1.53175	1.99139	1.70667	2.6251	2.1103	2.05336	2.03243	2.04132	1.73585	1.7778	1.80557	1.48049	2.38797	2.35963	1.4985	1.74093	1.33041	1.28935	1.43606	1.77133																45.85	1.83169	0.337214	0.0688335
			47.85	1.97388	1.92437	1.6197	1.88622	1.54749	2.01799	1.66132	2.49458	2.03106	1.90455	2.0181	2.15118	1.69351	1.73645	1.81397	1.46093	2.4633	2.48673	1.58013	1.83042	1.32433	1.28664	1.41175	1.64264																47.85	1.83172	0.340683	0.0695416
			49.85	1.94498	1.88714	1.54386	1.90556	1.52551	1.97307	1.62186	2.5167	2.00523	2.00913	1.98803	2.08395	1.59952	1.79353	1.79305	1.46817	2.51482	2.23373	1.52169	1.80755	1.35705	1.27614	1.39492	1.64598																49.85	1.8088	0.332991	0.0679714
			51.85	1.94054	1.93714	1.63542	1.88965	1.50827	1.96466	1.61485	2.56038	2.03663	1.99575	1.95501	2.08241	1.61239	1.64075	1.72629	1.44763	2.51965	2.3983	1.47481	1.76112	1.35391	1.28545	1.32308	1.62488																51.85	1.80371	0.352442	0.071942
			53.85	1.91194	1.86443	1.59723	1.85256	1.50715	1.96721	1.65695	2.53715	1.98542	1.81206	1.93812	2.11991	1.59018	1.78876	1.76792	1.48318	2.2921	2.35644	1.41053	1.72698	1.36468	1.3207	1.34639	1.71193																53.85	1.78791	0.32107	0.0655381
			55.85	1.87259	1.82623	1.56825	1.83256	1.48564	1.89624	1.59974	2.62065	1.9772	1.82452	1.90315	1.98805	1.6201	1.68434	1.74989	1.45795	2.40314	2.306	1.43046	1.72467	1.35483	1.33333	1.36855	1.60447																55.85	1.76802	0.331141	0.0675939
			57.85	1.7815	1.86002	1.58304	1.78501	1.4832	1.95289	1.61731	2.49171	2.05846	1.87027	1.96304	2.1093	1.67745	1.70818	1.73673	1.41322	2.28618	2.25384	1.43143	1.69444	1.31598	1.2328	1.37262	1.61995																57.85	1.76244	0.323614	0.0660574
			59.85	1.86297	1.83138	1.57517	1.83883	1.52581	1.89289	1.61601	2.56002	1.98791	1.88022	1.9154	2.02259	1.64607	1.58997	1.77911	1.38547	2.21486	2.258	1.41014	1.76663	1.37194	1.27117	1.32612	1.63423																59.85	1.75679	0.315299	0.0643602
			61.86	1.8856	1.77221	1.57125	1.76165	1.46841	1.89689	1.63581	2.60393	1.98053	1.83817	1.90044	2.0206	1.67195	1.64989	1.72324	1.47384	2.27284	2.23078	1.42606	1.73091	1.35847	1.32721	1.38895	1.62703																61.86	1.75903	0.313468	0.0639863
			63.86	1.84189	1.82879	1.49427	1.79332	1.40811	1.87325	1.50978	2.70335	1.87829	1.82502	1.88157	1.95498	1.53461	1.64951	1.74963	1.44249	2.30332	2.31722	1.43473	1.67845	1.41491	1.35502	1.30643	1.64373																63.86	1.74261	0.338586	0.0691136
																																													n	24
																																												mean PAXX	sqrt(n)	4.89898
	Ku70-WT	mCh-PAXX	Time [s]	Ku70-WT #1	Ku70-WT #2	Ku70-WT #3	Ku70-WT #4	Ku70-WT #5	Ku70-WT #6	Ku70-WT #7	Ku70-WT #8	Ku70-WT #9	Ku70-WT #10	Ku70-WT #11	Ku70-WT #12	Ku70-WT #13	Ku70-WT #14	Ku70-WT #15	Ku70-WT #16	Ku70-WT #17	Ku70-WT #18	Ku70-WT #19	Ku70-WT #20	Ku70-WT #21	Ku70-WT #22	Ku70-WT #23	Ku70-WT #24																Time [s]	Ku70-WT	SD	SE
			0	1	1	1	1	1	1	1	1	1	1	1	1	1	1	1	1	1	1	1	1	1	1	1	1																0	1	0	0
			2	1.01082	0.99358	1.00625	0.996918	1.04117	0.963318	1.01272	0.994753	0.958235	0.938295	0.968721	0.99175	0.999571	1.00084	0.962379	1.00406	1.02474	0.964705	1.00935	1.01501	1.02115	0.985039	1.02673	0.977799																2	0.994496	0.0253587	0.00517631
			4	1.01934	0.997136	1.01144	1.01484	1.02146	0.960613	0.997103	1.03026	1.04966	1.01682	0.96296	0.993512	1.04422	1.00392	1.00047	1.00091	0.982362	1.00017	1.01535	1.01415	1.00753	0.993725	1.03808	0.996713																4	1.0072	0.0217346	0.00443656
			6.01	1.33834	1.35203	1.3031	1.25856	1.52953	1.30368	1.14196	1.15597	1.3605	1.25363	1.17523	1.11698	1.19536	1.47535	1.09869	1.11934	1.0057	1.18191	1.23062	1.1783	1.19498	1.22925	1.3409	1.13597																6.01	1.2365	0.121952	0.0248934
			7.94	1.71106	1.89715	1.7068	1.77283	2.16538	1.96854	1.45178	1.45485	2.01316	1.93758	1.4774	1.37498	1.45069	1.73684	1.4213	1.37686	1.5439	1.74581	1.60431	1.59955	1.37945	1.33102	1.44083	1.45989																7.94	1.62591	0.236622	0.0483003
			9.88	1.88686	2.21048	1.81117	1.94033	2.61647	2.54589	1.55001	1.57964	2.31601	2.24157	1.72904	1.53637	1.50767	1.76986	1.58526	1.46056	1.79942	2.02526	1.721	1.76283	1.40917	1.38122	1.54537	1.55638																9.88	1.81199	0.350191	0.0714825
			11.83	2.16107	2.21833	1.86178	2.02027	2.61144	2.87877	1.58838	1.74247	2.41666	2.45623	1.85161	1.67293	1.65374	1.7832	1.70825	1.50033	1.99185	2.12047	1.63633	1.82719	1.38513	1.37682	1.51985	1.64947																11.83	1.90136	0.392894	0.0801991
			13.83	2.17781	2.2925	1.85066	2.0142	2.71145	3.14052	1.66053	1.7811	2.49615	2.49214	1.92076	1.7202	1.66807	1.81755	1.773	1.57477	2.08542	2.22601	1.65542	1.8652	1.38702	1.34434	1.53106	1.6675																13.83	1.95222	0.434148	0.0886201
			15.84	2.23706	2.25501	1.89086	2.04215	2.79636	3.19206	1.70249	1.87241	2.34744	2.50203	1.94733	1.69207	1.66779	1.81119	1.76435	1.55062	2.07809	2.26224	1.72276	1.85078	1.38734	1.32045	1.4976	1.66452																15.84	1.96062	0.442699	0.0903656
			17.84	2.34995	2.2682	1.87224	2.04641	2.71533	3.40048	1.6654	1.79822	2.39249	2.48699	1.95844	1.75012	1.71685	1.78654	1.75862	1.49899	2.14074	2.24076	1.63029	1.89637	1.374	1.35998	1.4878	1.68708																17.84	1.97009	0.470637	0.0960683
			19.84	2.3338	2.27895	1.871	2.08902	2.64965	3.36457	1.62612	1.90331	2.48668	2.54352	1.91246	1.7419	1.70916	1.80822	1.74454	1.49537	2.12798	2.21035	1.66325	1.86146	1.36693	1.29736	1.4921	1.67061																19.84	1.96868	0.472067	0.0963603
			21.84	2.40212	2.19826	1.9248	2.10359	2.74913	3.56833	1.68004	1.95441	2.37547	2.49115	1.91785	1.73422	1.70757	1.75051	1.76836	1.54558	2.14555	2.24006	1.67064	1.85158	1.34553	1.26191	1.4524	1.68079																21.84	1.97999	0.50151	0.10237
			23.84	2.41169	2.22049	1.8702	2.06799	2.76514	3.47952	1.61719	1.89417	2.48463	2.54245	1.89469	1.7283	1.67908	1.65047	1.77119	1.46495	2.09715	2.20765	1.65202	1.83476	1.35127	1.30175	1.43717	1.61102																23.84	1.95979	0.505973	0.103281
			25.84	2.35772	2.22748	1.82129	2.0887	2.61255	3.59464	1.64391	1.96231	2.42592	2.4391	1.89135	1.70942	1.66832	1.75039	1.73534	1.47207	2.17756	2.13793	1.62767	1.86123	1.29705	1.27551	1.40896	1.62676																25.84	1.95055	0.507114	0.103514
			27.84	2.37193	2.24453	1.87049	2.09413	2.76774	3.52793	1.62916	1.98462	2.45734	2.47251	1.88742	1.76555	1.62724	1.68322	1.77104	1.46956	2.11557	2.14676	1.63593	1.81085	1.32832	1.28763	1.44207	1.62578																27.84	1.95906	0.507835	0.103661
			29.84	2.42272	2.25597	1.84214	2.06007	2.78973	3.50651	1.61111	1.98764	2.4354	2.53771	1.85672	1.71386	1.67199	1.70392	1.72376	1.43978	2.13625	2.12973	1.56965	1.80759	1.26512	1.27021	1.38413	1.56066																29.84	1.9451	0.523952	0.106951
			31.84	2.34323	2.18412	1.85423	2.08953	2.66776	3.59629	1.6137	2.01032	2.58412	2.34382	1.86132	1.69249	1.64151	1.67046	1.71192	1.4899	2.15315	2.14576	1.57121	1.80441	1.27944	1.22208	1.39035	1.54461																31.84	1.93607	0.525441	0.107255
			33.84	2.35004	2.18259	1.76822	2.08846	2.67217	3.4935	1.56871	1.99293	2.38214	2.43554	1.8449	1.70148	1.61102	1.61529	1.70737	1.42912	2.11111	2.1138	1.59549	1.77004	1.27121	1.25097	1.3615	1.51987																33.84	1.90989	0.511728	0.104456
			35.84	2.34559	2.21034	1.81458	1.98866	2.70003	3.52287	1.57044	2.02045	2.39751	2.29329	1.81012	1.64242	1.62529	1.65208	1.65623	1.41134	2.05733	2.09513	1.60041	1.78725	1.28128	1.21996	1.39469	1.47407																35.84	1.89881	0.513553	0.104829
			37.84	2.43878	2.17043	1.76465	1.98867	2.56022	3.53626	1.60211	1.98286	2.41349	2.51398	1.84619	1.70019	1.63984	1.60335	1.64026	1.41263	2.05674	2.01578	1.56258	1.74004	1.23	1.22673	1.37298	1.4758																37.84	1.89561	0.522511	0.106657
			39.85	2.36765	2.23299	1.77325	2.06566	2.60707	3.43925	1.62206	2.01249	2.40064	2.31566	1.83959	1.64313	1.64383	1.63621	1.69688	1.4387	2.03048	2.07973	1.58055	1.80226	1.22747	1.20405	1.3719	1.48435																39.85	1.89649	0.500586	0.102182
			41.85	2.34407	2.18115	1.78285	1.99644	2.57859	3.5516	1.5619	1.93923	2.30567	2.32381	1.75043	1.61699	1.61255	1.64692	1.63244	1.45542	2.0473	1.98802	1.55369	1.77821	1.24577	1.18289	1.32624	1.47019																41.85	1.86968	0.513484	0.104814
			43.85	2.3201	2.14898	1.7643	2.00408	2.54018	3.37866	1.56719	1.9861	2.38656	2.27305	1.75658	1.63158	1.63061	1.63655	1.63898	1.43727	2.06677	2.03619	1.55439	1.73924	1.21956	1.21465	1.32294	1.49397																43.85	1.86452	0.487536	0.0995179
			45.85	2.34116	2.08621	1.70263	2.0385	2.61802	3.39664	1.5598	1.98482	2.25188	2.23684	1.7587	1.61425	1.5983	1.6161	1.65151	1.40145	2.00741	2.02311	1.50695	1.74363	1.21207	1.1786	1.30736	1.4777																45.85	1.8464	0.495483	0.10114
			47.85	2.33657	2.1147	1.74834	1.94488	2.54532	3.35634	1.5146	2.056	2.3622	2.28337	1.80409	1.59264	1.61429	1.61263	1.69193	1.35449	2.03661	1.95413	1.46354	1.71566	1.19744	1.17777	1.31396	1.45382																47.85	1.84355	0.49645	0.101337
			49.85	2.3087	2.16345	1.72067	1.94342	2.57453	3.26104	1.52885	1.99483	2.29623	2.34417	1.69634	1.53194	1.48833	1.51709	1.60918	1.38858	2.0237	2.00075	1.4756	1.70722	1.20419	1.17349	1.29848	1.3868																49.85	1.81823	0.495086	0.101059
			51.85	2.3281	2.11448	1.65058	1.95697	2.43808	3.3446	1.52644	1.975	2.31979	2.23587	1.70782	1.57884	1.53281	1.60114	1.61227	1.42676	2.00087	1.967	1.46697	1.71562	1.18649	1.14744	1.29014	1.38764																51.85	1.81299	0.490814	0.100187
			53.85	2.38664	2.07084	1.70886	1.96799	2.46052	3.18575	1.50169	1.95377	2.24405	2.20629	1.72669	1.58809	1.57719	1.55089	1.62151	1.36447	1.96884	1.94947	1.48555	1.66931	1.202	1.1537	1.28046	1.41965																53.85	1.80184	0.467448	0.0954174
			55.85	2.31642	2.12425	1.63763	1.97018	2.51001	3.29873	1.53902	2.01068	2.24416	2.14356	1.65068	1.5517	1.62799	1.56135	1.55818	1.38559	1.99033	1.99776	1.45434	1.68217	1.19438	1.15574	1.25896	1.42432																55.85	1.80367	0.48589	0.0991819
			57.85	2.27919	2.02538	1.68719	1.95472	2.40996	3.10338	1.51086	2.02506	2.27021	2.14068	1.73157	1.55361	1.56853	1.57538	1.56546	1.35747	1.95812	1.95341	1.43907	1.67808	1.19848	1.14903	1.23567	1.39379																57.85	1.78185	0.453702	0.0926116
			59.85	2.25032	2.07187	1.6588	1.9876	2.35922	3.10514	1.50437	1.94289	2.32546	2.21205	1.61924	1.56434	1.59723	1.51043	1.59913	1.36244	1.91345	1.92507	1.41811	1.63284	1.16853	1.15047	1.23165	1.36217																59.85	1.7697	0.459786	0.0938533
			61.86	2.34228	2.08012	1.61384	1.98111	2.45049	3.19948	1.48553	1.92478	2.26045	2.24995	1.65449	1.53514	1.51613	1.51615	1.58414	1.39598	2.00087	1.90607	1.45978	1.66996	1.17375	1.16512	1.2728	1.40668																61.86	1.78521	0.476392	0.0972432
			63.86	2.31737	2.09132	1.62131	1.98354	2.33511	3.1056	1.52265	1.97688	2.17777	2.15259	1.65255	1.51973	1.53408	1.52623	1.61107	1.32012	1.89844	1.85789	1.38405	1.61766	1.15922	1.13918	1.24578	1.36737																63.86	1.7549	0.457229	0.0933315
																																													n	32
																																												mean BRCT	sqrt(n)	5.65685
	Ku70-R301A	GFP-BRCT	Time [s]	Ku70-R301A #1	Ku70-R301A #2	Ku70-R301A #3	Ku70-R301A #4	Ku70-R301A #5	Ku70-R301A #6	Ku70-R301A #7	Ku70-R301A #8	Ku70-R301A #9	Ku70-R301A #10	Ku70-R301A #11	Ku70-R301A #12	Ku70-R301A #13	Ku70-R301A #14	Ku70-R301A #15	Ku70-R301A #16	Ku70-R301A #17	Ku70-R301A #18	Ku70-R301A #19	Ku70-R301A #20	Ku70-R301A #21	Ku70-R301A #22	Ku70-R301A #23	Ku70-R301A #24	Ku70-R301A #25	Ku70-R301A #26	Ku70-R301A #27	Ku70-R301A #28	Ku70-R301A #29	Ku70-R301A #30	Ku70-R301A #31	Ku70-R301A #32								Time [s]	Ku70-R301A	SD	SE
			0	1	1	1	1	1	1	1	1	1	1	1	1	1	1	1	1	1	1	1	1	1	1	1	1	1	1	1	1	1	1	1	1								0	1	0	0
			2	1.02507	1.0371	1.01305	0.971949	0.978125	1.04064	0.917894	0.938748	0.989807	0.980147	0.941445	0.960373	0.982997	1.02227	1.00769	1.00729	0.949854	0.95416	1.03446	1.03842	0.996888	1.0151	0.9701	1.00141	0.979941	1.00324	0.962289	0.948764	0.933784	1.08282	1.00099	1.04344								2	0.99157	0.0383997	0.00678817
			4	1.01277	1.03725	0.944406	0.988064	0.958123	1.05457	0.963433	0.973105	0.96184	0.977402	0.982812	0.957428	0.880786	0.987566	1.05229	0.995534	0.93404	0.930069	0.989446	1.09602	0.97802	1.0336	0.969997	0.942904	1.00582	0.998118	1.02131	0.98729	0.970854	1.07323	1.017	1.02006								4	0.990473	0.0446377	0.0078909
			6.01	1.33819	1.46094	1.20447	1.11747	1.4089	1.05885	0.978896	0.871451	1.01013	1.33132	1.2641	1.14275	1.29085	1.4865	1.11629	1.05676	1.18173	1.02691	1.14093	1.29859	1.15672	1.17139	1.62302	1.39756	1.55074	1.67416	1.39874	1.37572	1.29411	1.30831	1.18147	1.21932								6.01	1.25429	0.188572	0.0333351
			7.94	1.7956	2.04183	1.47995	1.42067	1.87654	1.35168	1.12059	0.986379	1.15202	1.74603	1.48058	1.33621	1.70011	2.09323	1.41803	1.15364	1.47698	1.17865	1.17968	1.54371	1.51051	1.41806	2.05887	1.41301	1.67644	1.92075	1.66396	1.43188	1.54458	1.64832	1.43743	1.64977								7.94	1.5283	0.283191	0.0500615
			9.88	1.84886	2.25862	1.80665	1.69962	1.89995	1.54614	1.35103	1.10378	1.30711	2.05852	1.64198	1.60822	1.96288	2.23404	1.54614	1.33112	1.49002	1.23886	1.40659	1.81378	1.6359	1.59535	2.08909	1.34715	1.81977	1.90029	1.83092	1.49077	1.60014	1.74306	1.71214	1.77329								9.88	1.67787	0.281643	0.0497879
			11.83	2.34969	2.22842	2.13282	2.11537	2.0173	1.82868	1.42842	1.24578	1.35714	2.06076	1.79454	1.77325	1.96343	2.36893	1.75487	1.5283	1.57554	1.3528	1.51816	1.93031	1.72033	1.57226	2.00585	1.46272	1.91629	1.99374	1.9567	1.44347	1.646	1.83592	1.71423	1.78064								11.83	1.7929	0.293769	0.0519315
			13.83	2.54544	2.18131	2.07652	2.08977	2.11933	1.91582	1.75398	1.3462	1.51759	2.08716	1.94964	1.98872	2.03993	2.27282	1.83718	1.58025	1.73512	1.47724	1.53253	2.07758	1.74438	1.62114	2.12219	1.38573	1.89695	2.13453	1.99584	1.47302	1.53396	1.89387	1.81064	1.85514								13.83	1.86224	0.285613	0.0504898
			15.84	2.57855	2.33892	2.20551	2.39178	2.17806	2.01064	1.7124	1.42814	1.56196	2.09515	1.97713	1.99938	1.92447	2.26632	1.95155	1.6884	1.77899	1.49408	1.67534	2.12133	1.64682	1.72301	2.04735	1.40363	1.94437	2.02693	1.93102	1.46103	1.65278	1.99419	1.85168	1.81987								15.84	1.90252	0.290647	0.0513795
			17.84	2.64327	2.15251	2.35427	2.38854	2.24276	2.31553	1.78164	1.51867	1.52552	2.24074	1.98346	1.99998	2.01456	2.42373	2.0257	1.64045	1.85504	1.51712	1.7308	2.16592	1.72784	1.63769	1.99922	1.47787	2.01514	1.97165	2.03061	1.47762	1.56507	1.89531	1.88157	1.87864								17.84	1.93995	0.309262	0.0546703
			19.84	2.75549	2.30006	2.4717	2.42831	2.08892	2.33575	1.94561	1.49359	1.58024	2.26628	2.14459	2.19087	1.97693	2.34802	2.13211	1.80665	1.89553	1.62637	1.80499	2.25549	1.66385	1.74985	2.03582	1.34068	1.94471	2.06143	1.99338	1.44478	1.60318	1.97894	1.87314	1.90848								19.84	1.98268	0.32533	0.0575107
			21.84	2.79011	2.1943	2.30694	2.45015	2.00738	2.39176	2.05095	1.55096	1.71778	2.26274	2.13233	2.29292	2.08303	2.33249	2.10952	1.8175	1.95353	1.73648	1.75902	2.26531	1.66503	1.62267	1.93407	1.4511	1.88877	1.95966	1.92816	1.42622	1.56865	1.92331	1.77371	1.82193								21.84	1.97402	0.315886	0.0558414
			23.84	2.7811	2.29371	2.37456	2.56769	2.16215	2.52694	2.18744	1.55321	1.65227	2.16975	2.2406	2.21845	1.97372	2.26904	2.16922	1.81331	1.89013	1.84847	1.90131	2.35336	1.63065	1.63311	1.92237	1.43139	1.89466	1.99494	1.95512	1.44707	1.59205	1.9691	1.80238	1.95282								23.84	2.00538	0.330502	0.058425
			25.84	2.91836	2.19735	2.49088	2.43509	2.09502	2.54861	2.29367	1.64582	1.72528	2.16858	2.28821	2.31851	2.09514	2.35507	2.23304	1.85779	1.93545	1.78702	1.80043	2.32322	1.55817	1.64189	1.9286	1.35848	1.96207	2.07456	2.04088	1.37319	1.60249	2.03042	1.83089	1.89553								25.84	2.0253	0.352219	0.0622641
			27.84	2.78261	2.31263	2.39678	2.24672	2.1605	2.56306	2.38679	1.6756	1.73058	2.24199	2.24277	2.2975	2.04558	2.3047	2.10766	1.93087	1.88051	1.9676	1.9117	2.29157	1.5567	1.67864	1.99934	1.35495	1.84292	2.07471	1.95587	1.42657	1.54496	1.99065	1.83555	1.94227								27.84	2.02128	0.32746	0.0578873
			29.84	2.89643	2.12781	2.44496	2.48139	2.14646	2.53789	2.36696	1.69223	1.65277	2.19731	2.33875	2.46545	1.98159	2.20188	2.10305	1.99871	1.97141	2.014	2.10364	2.31109	1.69077	1.64222	1.79538	1.4038	1.89108	2.1249	1.93633	1.39495	1.53809	1.97129	1.79737	1.88931								29.84	2.03467	0.344942	0.0609778
			31.84	2.73411	2.28129	2.4139	2.41793	2.29897	2.57728	2.30071	1.74031	1.70662	2.11598	2.29695	2.24404	2.01868	2.22215	2.15841	2.07081	1.89591	2.09255	1.93293	2.25177	1.57467	1.67562	1.8995	1.36771	1.99263	1.98971	1.91459	1.44613	1.4931	1.94271	1.77412	1.88065								31.84	2.02258	0.325195	0.0574868
			33.84	2.68239	2.02342	2.6043	2.36069	2.03716	2.68029	2.50092	1.71357	1.66938	2.10998	2.27675	2.36499	1.93591	2.28856	2.11415	2.05263	1.85492	2.08613	1.92962	2.3156	1.51592	1.69289	1.87477	1.36968	1.92494	1.96938	1.95428	1.42686	1.52389	2.00255	1.84966	1.81492								33.84	2.01628	0.344537	0.0609061
			35.84	2.90279	2.12804	2.56902	2.26618	2.11492	2.67209	2.32746	1.70735	1.7345	2.15851	2.2646	2.24264	1.93033	2.25726	2.14555	2.05901	1.91633	2.12054	2.0191	2.13926	1.53437	1.64421	1.86793	1.37349	1.96142	1.97441	1.79856	1.37688	1.50603	1.96967	1.85043	1.80987								35.84	2.01071	0.346851	0.0613152
			37.84	2.7933	2.14097	2.38084	2.26766	1.95783	2.73258	2.40671	1.79104	1.70722	2.02702	2.28564	2.33073	1.89	2.16119	2.08652	2.07738	1.9447	2.12781	2.07722	2.3322	1.54862	1.6331	1.72775	1.29432	1.91879	1.94421	1.80112	1.40096	1.48614	1.92196	1.77236	1.83926								37.84	1.99397	0.347494	0.0614288
			39.85	2.6717	2.17992	2.51487	2.3481	2.01049	2.69896	2.39984	1.73321	1.68486	1.9769	2.41855	2.22157	1.90752	2.12136	2.02987	1.9959	1.86287	2.19271	2.03698	2.26804	1.52431	1.64145	1.8105	1.30865	1.93567	1.91287	1.84538	1.40394	1.38225	1.96124	1.77533	1.7632								39.85	1.98559	0.350559	0.0619707
			41.85	2.79391	2.09743	2.59645	2.19888	2.20666	2.75905	2.43159	1.71534	1.61052	2.00351	2.34217	2.20502	1.86362	2.03676	2.20413	2.06898	1.80948	2.06121	1.98074	2.23217	1.50426	1.67095	1.79021	1.34089	1.92001	1.84657	1.80932	1.34843	1.45405	1.90834	1.76529	1.8815								41.85	1.98305	0.362895	0.0641513
			43.85	2.89639	2.18241	2.31855	2.17434	2.04218	2.61147	2.38321	1.70511	1.60219	2.01986	2.23515	2.3284	1.83636	2.09424	2.10022	1.94984	1.90888	2.21466	2.03741	2.23056	1.55031	1.54117	1.85283	1.32726	1.94933	1.83495	1.63788	1.4359	1.46755	1.93301	1.78422	1.80577								43.85	1.96849	0.34844	0.0615961
			45.85	2.79659	2.11045	2.41759	2.15942	2.03353	2.79682	2.3611	1.7864	1.60371	1.9793	2.28693	2.18083	1.83435	1.91156	2.08548	1.93915	1.93004	2.04785	1.89251	2.24182	1.48078	1.58465	1.81778	1.39154	1.82798	1.89462	1.75763	1.4156	1.51142	1.86832	1.70835	1.74925								45.85	1.9501	0.34386	0.0607864
			47.85	2.51413	1.98649	2.42767	2.26698	2.06309	2.58151	2.287	1.74911	1.60051	1.97187	2.28931	2.23946	1.86901	1.92611	2.01086	1.94759	1.83024	2.19723	1.89615	2.11984	1.43889	1.58981	1.88545	1.35917	1.81847	1.82251	1.7626	1.44841	1.40185	2.01671	1.72368	1.82389								47.85	1.9333	0.315253	0.0557294
			49.85	2.81674	2.18009	2.373	2.18315	2.02395	2.77168	2.49596	1.67996	1.59603	1.94604	2.18337	2.20352	1.82989	2.01232	2.09094	1.96422	1.86134	2.22168	1.92363	2.25888	1.47751	1.56047	1.67098	1.30757	1.84447	1.75524	1.83436	1.43454	1.38442	1.94329	1.67442	1.78684								49.85	1.94658	0.366549	0.0647973
			51.85	2.53934	1.92268	2.40674	2.06285	1.91338	2.73539	2.47728	1.75226	1.63902	2.05819	2.2515	2.14614	1.75589	1.98382	2.12736	1.96029	1.86793	2.18458	1.83698	2.21218	1.48345	1.54898	1.723	1.3717	1.81144	1.82079	1.75245	1.37112	1.42977	1.91441	1.65017	1.75095								51.85	1.92069	0.33623	0.0594375
			53.85	2.55021	2.02203	2.34022	2.04063	1.94105	2.67417	2.32267	1.67564	1.55273	1.8898	2.20416	2.1249	1.80205	1.87978	2.00482	1.96102	1.79765	2.18679	2.01023	2.12452	1.44095	1.56932	1.72653	1.35223	1.74775	1.76155	1.72561	1.37456	1.43268	1.86554	1.68002	1.72104								53.85	1.89071	0.322358	0.0569853
			55.85	2.73665	1.88804	2.38901	2.17044	1.89722	2.74744	2.38327	1.60845	1.57218	1.86395	2.25255	2.20078	1.713	1.93959	2.09973	1.93009	1.89269	2.27576	1.93266	2.16661	1.40545	1.63327	1.65206	1.24421	1.72055	1.83908	1.79089	1.43382	1.35338	1.83118	1.77718	1.70894								55.85	1.90782	0.363182	0.0642021
			57.85	2.6418	1.85237	2.33186	1.94708	2.00766	2.71046	2.26733	1.64318	1.57432	1.98521	2.30926	2.11557	1.81245	1.88096	2.0946	1.97518	1.7968	2.2448	1.84827	2.06584	1.4097	1.57839	1.61703	1.2783	1.76048	1.71784	1.70339	1.39924	1.37627	1.91078	1.7606	1.73639								57.85	1.88604	0.341533	0.060375
			59.85	2.51857	2.07038	2.31536	1.73796	1.98497	2.95858	2.26891	1.67591	1.67318	1.87491	2.25484	2.22261	1.65514	1.90268	1.99608	1.87654	1.80431	2.17869	1.89453	2.03025	1.35886	1.5869	1.62024	1.30041	1.71687	1.81948	1.80265	1.41598	1.40955	1.85187	1.7036	1.76381								59.85	1.88264	0.349329	0.0617531
			61.86	2.37901	1.92509	2.13556	1.94554	1.93514	2.64538	2.25153	1.61849	1.51325	1.90546	2.17282	2.1783	1.6935	1.73448	2.05158	1.9793	1.7992	2.22313	1.87797	2.11635	1.35461	1.54797	1.56077	1.22739	1.73392	1.72144	1.7441	1.38743	1.42044	1.82681	1.62777	1.65601								61.86	1.84031	0.3213	0.0567983
			63.86	2.58481	1.95858	2.23159	1.97118	1.96911	2.83354	2.35302	1.65712	1.56027	1.82052	2.25686	2.06262	1.62855	1.81304	2.04461	1.98224	1.73817	2.26244	1.89235	2.04331	1.34854	1.52848	1.60554	1.26793	1.7473	1.77089	1.69734	1.34062	1.36327	1.88305	1.62353	1.75094								63.86	1.86223	0.357147	0.0631353
																																													n	32
																																												mean PAXX	sqrt(n)	5.65685
	Ku70-R301A	mCh-PAXX	Time [s]	Ku70-R301A #1	Ku70-R301A #2	Ku70-R301A #3	Ku70-R301A #4	Ku70-R301A #5	Ku70-R301A #6	Ku70-R301A #7	Ku70-R301A #8	Ku70-R301A #9	Ku70-R301A #10	Ku70-R301A #11	Ku70-R301A #12	Ku70-R301A #13	Ku70-R301A #14	Ku70-R301A #15	Ku70-R301A #16	Ku70-R301A #17	Ku70-R301A #18	Ku70-R301A #19	Ku70-R301A #20	Ku70-R301A #21	Ku70-R301A #22	Ku70-R301A #23	Ku70-R301A #24	Ku70-R301A #25	Ku70-R301A #26	Ku70-R301A #27	Ku70-R301A #28	Ku70-R301A #29	Ku70-R301A #30	Ku70-R301A #31	Ku70-R301A #32								Time [s]	Ku70-R301A	SD	SE
			0	1	1	1	1	1	1	1	1	1	1	1	1	1	1	1	1	1	1	1	1	1	1	1	1	1	1	1	1	1	1	1	1								0	1	0	0
			2	0.989368	0.948543	0.978155	1.02071	0.983469	1.03508	0.971547	1.01829	1.00974	1.01346	0.999179	1.00292	1.02757	1.02928	0.980717	0.966589	0.997698	1.03028	0.93694	1.01082	1.07903	1.01474	1.04283	1.00983	0.947949	1.03284	0.992678	0.937678	1.03401	0.992947	1.00264	1.01557								2	1.00166	0.0322335	0.00569814
			4	0.992886	0.943196	0.99387	0.992888	1.00371	1.06259	0.999974	1.00062	1.01072	0.987478	1.00934	0.994701	1.03357	0.992124	0.976494	0.96187	0.973789	0.988715	1.01196	0.97502	1.00969	1.00665	1.00979	0.976904	0.97616	0.997891	0.967374	0.961653	0.982823	0.995287	0.991382	0.961752								4	0.991965	0.0228065	0.00403166
			6.01	1.32831	1.62526	1.48028	1.23203	1.45779	1.13497	1.14561	1.00381	1.03735	1.38418	1.21871	1.18992	1.46289	1.5085	1.11353	1.06983	1.25131	1.11575	1.19464	1.29192	1.21065	1.08691	1.5511	1.29448	1.5448	1.64618	1.22173	1.36583	1.40711	1.19694	1.22536	1.18685								6.01	1.28702	0.174987	0.0309336
			7.94	1.91852	2.42877	2.14807	1.59599	2.0267	1.51946	1.57226	1.16711	1.22433	1.92485	1.68035	1.5843	1.88285	1.99316	1.37915	1.36211	1.47934	1.28632	1.41589	1.56945	1.55237	1.43979	1.89523	1.37043	1.89578	2.00629	1.48255	1.46249	1.7151	1.46251	1.55452	1.76498								7.94	1.64878	0.292093	0.0516353
			9.88	2.34485	2.61512	2.70827	1.91045	2.16802	1.83128	1.74762	1.30825	1.4009	2.09404	1.88316	1.79807	2.04542	2.34237	1.54621	1.38949	1.54073	1.46294	1.60321	1.88281	1.66527	1.5939	1.93025	1.41455	2.02269	2.13493	1.63259	1.61105	1.83595	1.70246	1.67263	1.96567								9.88	1.83766	0.345784	0.0611265
			11.83	2.62	2.77792	3.01941	2.23985	2.33954	2.10323	2.12377	1.43138	1.50708	2.25871	2.00323	1.97864	2.1778	2.58895	1.67503	1.49565	1.66094	1.59043	1.77583	1.9475	1.66437	1.58618	1.92506	1.41463	2.12536	2.14085	1.66338	1.61151	1.8073	1.79982	1.78635	2.02992								11.83	1.96468	0.399644	0.0706477
			13.83	2.94232	2.8342	3.24959	2.38622	2.41037	2.2293	2.43532	1.49561	1.60028	2.24427	2.16569	2.05862	2.19653	2.5905	1.80306	1.56932	1.74543	1.63433	1.83789	2.17477	1.71866	1.65281	1.92007	1.37717	2.15872	2.14848	1.63538	1.5903	1.78276	1.80151	1.80081	2.1119								13.83	2.04069	0.443755	0.0784455
			15.84	3.14769	2.83644	3.38532	2.42701	2.37552	2.45661	2.64897	1.53986	1.62832	2.2555	2.2211	2.13195	2.20448	2.59726	1.88509	1.60196	1.80693	1.66768	1.91154	2.18457	1.67198	1.623	1.88822	1.40825	2.14771	2.11	1.65254	1.63511	1.75246	1.83806	1.78814	2.12037								15.84	2.07968	0.47431	0.083847
			17.84	2.92197	2.80356	3.42554	2.47593	2.40623	2.693	2.87145	1.63381	1.65743	2.29337	2.38724	2.24984	2.15826	2.57633	1.98043	1.72609	1.88668	1.78234	1.8994	2.16561	1.66259	1.6438	1.92032	1.38593	2.0672	2.12734	1.62244	1.53594	1.74606	1.8844	1.79982	2.11935								17.84	2.10968	0.474831	0.083939
			19.84	3.04412	2.80205	3.50914	2.56951	2.43867	2.87106	2.89993	1.71807	1.64405	2.27431	2.43031	2.24773	2.13603	2.43509	1.92677	1.74354	1.85855	1.81635	2.08034	2.26963	1.66079	1.63131	1.90077	1.39995	2.12977	2.20515	1.62403	1.57008	1.72878	1.83824	1.76223	2.02377								19.84	2.13094	0.496774	0.0878181
			21.84	3.0526	2.78127	3.40213	2.51247	2.56639	3.05626	2.91879	1.73618	1.66753	2.3405	2.46871	2.33949	2.11612	2.4217	1.95457	1.81976	1.83466	1.89738	2.01628	2.29906	1.6275	1.59703	1.78244	1.39701	2.20148	2.1336	1.65239	1.64414	1.77364	1.87509	1.80995	2.04787								21.84	2.14825	0.496179	0.0877129
			23.84	3.11086	2.82262	3.44338	2.52663	2.44276	2.99449	3.13627	1.75166	1.65442	2.24982	2.43678	2.26017	2.11727	2.45327	1.97745	1.75107	1.88421	1.88301	2.10683	2.33355	1.62343	1.62194	1.77201	1.34202	2.10343	2.16489	1.65548	1.59058	1.72356	1.87551	1.83129	2.09468								23.84	2.14798	0.514419	0.0909372
			25.84	3.10446	2.6972	3.56175	2.57294	2.53632	2.9552	3.15009	1.79575	1.66788	2.20929	2.43678	2.26188	2.17129	2.45892	1.93795	1.85328	1.87952	1.9449	2.1249	2.31806	1.60473	1.61517	1.82925	1.37512	1.95209	2.19269	1.60106	1.61512	1.706	1.88052	1.79439	2.20277								25.84	2.15648	0.518124	0.0915923
			27.84	3.05492	2.66884	3.48695	2.48753	2.46926	3.05929	3.11007	1.78931	1.66465	2.17586	2.48653	2.30836	2.13966	2.39188	1.98347	1.8152	1.90893	1.98971	2.19297	2.37028	1.59769	1.61603	1.78454	1.36479	2.0318	2.15632	1.60036	1.53375	1.74862	1.85394	1.71227	2.05808								27.84	2.14412	0.513088	0.0907021
			29.84	3.01481	2.71371	3.63913	2.44336	2.41697	2.99435	3.11806	1.73817	1.68688	2.15469	2.41745	2.32987	2.04695	2.29424	1.94282	1.85987	1.89226	1.99149	2.08313	2.37838	1.57427	1.55905	1.77593	1.39914	2.09542	2.03353	1.58325	1.5333	1.71585	1.78325	1.74582	2.08537								29.84	2.12627	0.52241	0.0923499
			31.84	3.02963	2.58014	3.45402	2.35961	2.40782	3.09655	3.24045	1.7438	1.63549	2.23251	2.47256	2.28317	2.09598	2.31422	1.97054	1.80903	1.88786	2.00947	2.05334	2.29789	1.558	1.58246	1.74829	1.32149	2.04072	2.04057	1.54361	1.5148	1.65961	1.83507	1.77823	2.10031								31.84	2.11554	0.522674	0.0923966
			33.84	3.06819	2.72806	3.70239	2.35846	2.40589	3.28579	3.25207	1.82515	1.60274	2.22091	2.50719	2.21051	2.02429	2.31318	1.9415	1.87561	1.82984	2.08349	2.09168	2.28791	1.54998	1.5257	1.71962	1.30052	1.99799	2.02826	1.5161	1.47941	1.64685	1.78203	1.70908	2.02085								33.84	2.1216	0.572273	0.101165
			35.84	3.04295	2.55081	3.6171	2.35423	2.39818	2.99481	3.24022	1.76441	1.59044	2.15001	2.41615	2.27109	2.05889	2.29489	1.85962	1.88063	1.85318	2.09647	2.11313	2.27668	1.53955	1.5471	1.68749	1.34886	2.02293	2.07081	1.4839	1.43011	1.67009	1.77162	1.70739	2.07119								35.84	2.09922	0.539627	0.0953934
			37.84	3.02737	2.55754	3.48021	2.36728	2.33884	3.11261	3.34831	1.78648	1.64121	2.15672	2.49467	2.18881	2.09916	2.18107	1.93789	1.88208	1.84172	2.05445	2.07634	2.25001	1.53026	1.54404	1.65999	1.32405	1.95398	1.96659	1.51799	1.49252	1.62139	1.77471	1.74983	2.0585								37.84	2.09427	0.53788	0.0950847
			39.85	3.03237	2.4451	3.40384	2.20562	2.37167	3.10543	3.3165	1.74178	1.61919	2.12116	2.47704	2.25578	2.01204	2.17383	1.86094	1.83084	1.85994	2.05361	2.12004	2.27074	1.52616	1.51504	1.62034	1.26496	1.9353	1.98238	1.4875	1.46936	1.61768	1.75284	1.68909	2.05065								39.85	2.0684	0.536649	0.0948671
			41.85	2.9964	2.40633	3.51219	2.28907	2.35436	3.15142	3.22798	1.80083	1.58429	2.11829	2.54622	2.24289	2.05529	2.22055	1.79927	1.73606	1.87452	2.12336	2.1554	2.21734	1.46827	1.51038	1.6215	1.30733	1.90465	2.03464	1.4957	1.49472	1.57974	1.77918	1.6548	1.95449								41.85	2.0693	0.544583	0.0962696
			43.85	2.92672	2.61391	3.5811	2.18592	2.18626	3.07225	3.1233	1.75816	1.57092	2.07775	2.47797	2.18682	1.92219	2.12248	1.83236	1.9006	1.87365	2.05846	2.20706	2.15209	1.45267	1.50187	1.63199	1.25898	1.88174	1.98975	1.4878	1.44783	1.53787	1.67883	1.63944	1.98182								43.85	2.04127	0.541173	0.0956668
			45.85	3.013	2.30504	3.58255	2.19318	2.28669	3.17532	3.18775	1.74074	1.54133	2.04403	2.40352	2.21101	1.94791	2.13122	1.78626	1.86031	1.78807	2.09343	2.22514	2.21783	1.43757	1.46875	1.62479	1.27847	1.95153	2.00161	1.39531	1.45964	1.59687	1.72164	1.67301	1.92579								45.85	2.03967	0.55303	0.0977629
			47.85	2.95844	2.29712	3.3642	2.10263	2.21406	3.07331	3.12523	1.75288	1.61712	2.03052	2.43944	2.16522	1.91864	2.09872	1.81206	1.75419	1.8294	2.11695	2.04018	2.25499	1.44333	1.45547	1.64505	1.29906	1.92891	1.9561	1.43989	1.44428	1.56104	1.68811	1.64602	1.97286								47.85	2.01392	0.516064	0.091228
			49.85	2.86089	2.38286	3.37417	2.16052	2.14202	3.09784	3.2215	1.69627	1.62856	2.06373	2.43002	2.19941	1.8946	2.00327	1.80099	1.77329	1.84202	2.14098	2.06781	2.12738	1.43763	1.48626	1.62499	1.26365	1.83925	1.94741	1.42911	1.43991	1.54337	1.69481	1.62285	1.91441								49.85	2.00474	0.524491	0.0927178
			51.85	2.72646	2.36948	3.54655	2.03772	2.12719	3.30898	3.1234	1.66986	1.57378	2.02542	2.37365	2.23661	1.92466	2.03328	1.78659	1.71953	1.85857	2.09006	1.98853	2.22503	1.44038	1.46684	1.53678	1.27633	1.83068	1.95953	1.44324	1.42806	1.59669	1.71849	1.60427	1.909								51.85	1.99861	0.543458	0.0960707
			53.85	2.8617	2.24367	3.25388	2.06263	2.193	3.19934	3.19557	1.67598	1.53714	1.94091	2.3476	2.0938	1.84795	2.11653	1.78144	1.73434	1.74146	2.1269	1.99239	2.11673	1.39361	1.44246	1.63531	1.24461	1.86708	1.91444	1.3569	1.44562	1.51248	1.67362	1.60409	1.87565								53.85	1.96965	0.52677	0.0931207
			55.85	2.67917	2.19805	3.3628	2.11587	2.20028	2.98093	3.16924	1.72373	1.55229	1.93298	2.32378	2.18882	1.92852	2.07129	1.80833	1.68102	1.80651	2.11923	2.01932	2.14443	1.42985	1.47742	1.56085	1.26544	1.89039	1.87288	1.35844	1.49529	1.49638	1.65133	1.59013	1.86852								55.85	1.96761	0.505962	0.0894422
			57.85	2.68256	2.23501	3.39532	1.9545	2.10598	3.07347	3.03072	1.66747	1.53863	1.99332	2.3016	2.21246	1.8648	2.08307	1.84357	1.78065	1.78124	2.18102	2.04564	2.07724	1.40116	1.45485	1.56464	1.23309	1.77762	2.01191	1.35032	1.44929	1.47693	1.69704	1.58781	1.89569								57.85	1.96089	0.509514	0.0900702
			59.85	2.80841	2.25869	3.37312	1.98959	2.05398	2.88667	3.06128	1.65441	1.48712	1.92288	2.32906	2.19271	1.83865	2.0847	1.7364	1.76305	1.77861	2.13394	2.01613	1.99545	1.41805	1.43486	1.54367	1.28496	1.77518	1.9065	1.43795	1.39444	1.54586	1.65319	1.59599	1.90708								59.85	1.94571	0.501767	0.0887007
			61.86	2.63675	2.22052	3.20158	1.97235	2.13912	2.94054	3.09101	1.68418	1.5204	1.8821	2.2668	2.09389	1.80326	2.05838	1.71561	1.70053	1.74917	2.0118	2.04985	2.17418	1.3701	1.39493	1.54994	1.24454	1.84484	1.83924	1.35855	1.46741	1.52696	1.64341	1.533	1.7829								61.86	1.92087	0.489307	0.0864981
			63.86	2.67781	2.20265	3.31842	1.99147	2.11043	3.02926	3.07712	1.66445	1.52297	1.90774	2.2932	2.13569	1.75173	2.07227	1.73542	1.66927	1.715	2.10947	1.86885	1.95979	1.40207	1.41809	1.57122	1.22214	1.74809	1.86152	1.43283	1.43262	1.49266	1.61313	1.54367	1.81309								63.86	1.91763	0.505654	0.0893878
																																													n	38
																																												mean BRCT	sqrt(n)	6.16441
	Ku70-F303G	GFP-BRCT	Time [s]	Ku70-F303G #1	Ku70-F303G #2	Ku70-F303G #3	Ku70-F303G #4	Ku70-F303G #5	Ku70-F303G #6	Ku70-F303G #7	Ku70-F303G #8	Ku70-F303G #9	Ku70-F303G #10	Ku70-F303G #11	Ku70-F303G #12	Ku70-F303G #13	Ku70-F303G #14	Ku70-F303G #15	Ku70-F303G #16	Ku70-F303G #17	Ku70-F303G #18	Ku70-F303G #19	Ku70-F303G #20	Ku70-F303G #21	Ku70-F303G #22	Ku70-F303G #23	Ku70-F303G #24	Ku70-F303G #25	Ku70-F303G #26	Ku70-F303G #27	Ku70-F303G #28	Ku70-F303G #29	Ku70-F303G #30	Ku70-F303G #31	Ku70-F303G #32	Ku70-F303G #33	Ku70-F303G #34	Ku70-F303G #35	Ku70-F303G #36	Ku70-F303G #37	Ku70-F303G #38		Time [s]	Ku70-F303G	SD	SE
			0	1	1	1	1	1	1	1	1	1	1	1	1	1	1	1	1	1	1	1	1	1	1	1	1	1	1	1	1	1	1	1	1	1	1	1	1	1	1		0	1	0	0
			2	1.04724	1.00078	0.966709	0.916884	1.00752	1.01611	0.962845	1.04265	1.04158	1.04022	0.990906	0.992958	0.989654	1.01282	1.05185	1.0036	1.01492	0.978725	0.97055	1.02709	1.02664	0.982097	0.962648	0.964212	0.983488	0.938897	1.00918	1.01536	0.928093	0.984035	0.977971	0.997005	1.00434	1.05082	1.00358	1.03274	1.09524	0.938066		2	0.999211	0.0346689	0.00562403
			4	1.06479	1.04781	0.964508	1.00503	0.966035	0.957555	0.957803	0.994112	1.06971	1.00146	0.985079	0.997699	0.929976	1.06816	0.962256	1.05884	1.0789	0.980635	0.990264	1.0274	1.05836	0.963274	0.897292	0.963494	1.00324	0.951103	0.935921	0.988605	0.943528	0.98379	0.906981	0.984058	0.972701	1.07677	1.01505	0.938525	1.18007	0.99931		4	0.996582	0.0461992	0.0074945
			6.01	0.976267	0.99176	0.926628	1.04692	0.912797	0.934702	0.906035	1.01172	1.06158	0.930621	0.87564	0.929686	0.855481	0.93771	0.858458	0.98285	0.944394	0.878367	0.929075	1.0242	0.970743	0.936094	0.893122	0.971075	0.95646	0.957601	0.899599	0.946926	0.915957	0.905961	0.997582	1.00411	1.07149	1.20786	1.0942	1.00023	1.11245	0.902925		6.01	0.964718	0.0583617	0.00946752
			7.94	1.10045	0.966825	0.963203	1.08651	0.934756	0.98291	0.918902	0.988699	1.07258	0.936366	0.94633	0.874634	0.876213	0.966218	0.9471	0.972997	1.05072	0.892419	0.933822	1.09514	0.996757	0.908945	0.949813	1.02027	0.970555	0.979165	0.97796	0.957084	0.962751	0.906966	1.01655	1.05376	1.0772	1.11261	1.06409	1.14492	1.14308	0.978979		7.94	0.992848	0.0664559	0.0107806
			9.88	1.04055	1.00087	0.961266	1.12925	0.938329	0.986675	0.9578	0.966216	1.04439	0.990324	0.919659	0.91162	0.847629	0.93542	0.888617	0.982782	0.961882	0.863224	0.932705	1.11219	1.01878	1.00029	0.940788	0.977516	1.02267	0.943235	1.00893	1.01316	0.955477	0.992857	1.04784	1.07197	1.06092	1.16675	1.02327	1.18766	1.13704	1.0175		9.88	0.998897	0.0662413	0.0107458
			11.83	1.06856	1.02994	0.940455	1.04856	0.933951	1.02391	0.993436	1.01414	1.05252	0.996956	0.963166	0.933234	0.926506	0.971904	0.851759	0.861831	0.999577	0.949476	0.92688	1.12098	1.03721	0.993487	0.954726	1.04654	0.993868	1.0018	1.00866	0.962135	0.964046	1.00831	0.994663	1.03635	1.04538	1.19453	1.08838	1.16189	1.15173	1.05573		11.83	1.00808	0.0608061	0.00986405
			13.83	1.07002	1.01987	0.931016	1.02505	0.95706	0.945239	1.00295	1.02918	1.09374	1.00762	0.981465	0.900812	0.868499	0.936858	0.860768	1.05284	0.967373	0.890039	0.992126	1.19619	1.02342	1.05582	1.03867	1.03071	1.04414	1.0307	1.03842	1.02938	0.946123	1.05385	1.04031	0.972403	1.08086	1.21521	1.09549	1.21531	1.14356	1.04506		13.83	1.02179	0.066911	0.0108544
			15.84	1.15459	1.03711	0.975676	1.10965	0.962526	1.01455	1.0089	1.06236	1.16509	1.04886	0.959074	0.930574	0.921122	0.93899	0.884922	1.03537	1.00551	0.932074	0.934218	1.22037	1.13044	1.05315	1.0828	1.03551	1.00182	0.984727	1.01146	1.05404	0.965352	1.03365	1.04807	1.07007	1.03215	1.33616	1.12456	1.18241	1.14033	1.1979		15.84	1.047	0.0791175	0.0128346
			17.84	1.07251	1.01582	1.02695	1.0663	0.955267	1.032	0.963524	0.997661	1.12371	1.06311	0.959502	0.96353	0.866453	0.963903	0.866141	1.08651	0.997244	0.904882	0.972045	1.15615	1.15469	1.0486	1.03693	1.10431	0.963323	0.990938	1.07666	1.04898	0.981433	1.0483	1.09241	0.996327	1.03283	1.33764	1.17988	1.26192	1.21862	1.00286		17.84	1.04289	0.0711291	0.0115387
			19.84	1.07713	0.971818	1.04401	1.11317	1.04599	0.995452	0.996538	1.04536	1.11909	1.03399	0.946229	0.951268	0.856915	1.04113	0.948018	0.940975	0.930618	0.914114	0.979034	1.18223	1.21749	1.04848	1.04353	1.00362	1.05561	1.05457	1.0787	1.01006	0.980734	1.07378	1.04048	1.05357	1.10773	1.27697	1.19857	1.11177	1.10033	1.00329		19.84	1.0419	0.0695817	0.0112876
			21.84	1.04542	1.00206	0.992827	1.14649	1.00158	1.02917	0.989543	0.994424	1.1996	1.07469	0.909465	0.949731	0.908135	0.90458	0.884759	0.990722	1.05626	0.905585	1.02196	1.26621	1.17151	1.05397	1.12031	1.19016	1.04403	0.993723	1.11256	1.1023	0.988087	1.06326	1.09604	1.08356	1.05734	1.26357	1.05264	1.28774	1.23736	0.982864		21.84	1.05722	0.0830608	0.0134742
			23.84	1.11765	1.05443	1.01117	1.09212	1.02723	1.06786	1.02134	1.11042	1.16207	1.03926	0.986876	0.937267	0.880337	1.01553	0.887688	1.04018	1.00319	0.891995	0.990929	1.19196	1.16541	1.03973	1.10288	1.11012	1.09991	0.945519	1.04078	1.07254	0.987244	1.10059	1.03828	1.09556	1.07271	1.29863	1.06806	1.21134	1.28169	1.03934		23.84	1.06052	0.0781292	0.0126742
			25.84	1.14259	0.980311	0.994846	1.09245	1.10082	1.06993	1.0107	1.02	1.15183	1.12157	0.954845	0.958958	0.914177	0.977903	0.92209	1.09794	1.02736	0.978232	0.978425	1.25127	1.15143	1.0489	1.06657	1.1981	1.05642	1.00574	1.09459	1.1136	1.00519	1.06202	1.13241	1.09511	1.05765	1.29054	1.16744	1.22681	1.07853	1.05351		25.84	1.06976	0.0740595	0.012014
			27.84	1.18557	1.04395	1.00496	1.1966	1.0512	1.15	0.993975	1.06903	1.13374	1.03767	0.958051	0.976774	0.893985	0.997504	0.928403	0.987893	1.08272	0.897388	0.961533	1.19216	1.1237	1.12968	1.0449	1.17415	1.06051	0.99857	1.23131	1.05209	1.01451	1.09749	1.13943	1.04434	1.09813	1.32516	1.22095	1.35477	1.15228	1.12458		27.84	1.08236	0.0900504	0.0146081
			29.84	1.12469	1.00137	1.02417	1.12124	1.03305	1.1473	1.10098	1.07458	1.15	1.06568	0.956244	0.983104	0.960338	0.972472	0.963918	1.05886	1.0807	0.97073	0.935816	1.25369	1.14933	1.10148	1.08354	1.06255	1.13264	1.06949	1.09479	1.15772	1.01671	1.05145	1.11129	1.17088	1.05801	1.32161	1.2441	1.38749	1.23075	1.08743		29.84	1.09237	0.0704355	0.0114262
			31.84	1.20404	1.09075	1.0395	1.15087	1.05223	1.03566	1.04725	1.12081	1.17913	1.07864	1.00352	0.937045	0.884162	0.951449	0.960824	1.01772	1.0109	0.909465	0.924488	1.22811	1.25093	1.05452	1.03881	1.12578	1.0816	1.05956	1.12561	1.12707	1.05123	1.11564	1.19059	1.11628	1.04893	1.40106	1.20051	1.28558	1.25985	1.05562		31.84	1.08989	0.0913047	0.0148116
			33.84	1.12891	1.06556	0.981663	1.07746	1.01775	1.05426	1.01395	1.11499	1.1946	1.09976	0.993912	0.956486	0.936577	0.992204	0.909024	1.05475	1.10839	0.97783	1.01094	1.23304	1.09918	1.09695	1.12805	1.12581	1.18889	0.948634	1.11966	1.109	1.06472	1.13615	1.11775	1.18795	1.05883	1.34018	1.23761	1.30955	1.37122	1.05785		33.84	1.09526	0.0731854	0.0118722
			35.84	1.15649	1.0603	1.03715	1.08151	1.03608	1.08302	0.973986	1.10923	1.32523	1.08688	0.973644	0.92826	0.939977	0.931622	0.859009	0.960845	1.11468	0.875621	0.995229	1.26179	1.11274	1.07808	1.11584	1.11387	1.10077	1.04905	1.11617	1.12348	1.08191	1.13277	1.15411	1.16103	1.05872	1.37711	1.2072	1.30872	1.14194	1.04097		35.84	1.08592	0.110488	0.0179235
			37.84	1.20669	1.07727	1.01636	1.12502	1.06342	1.15827	1.02476	1.16628	1.29214	1.08655	1.04665	0.990399	0.957379	0.988261	0.957712	0.999928	1.04675	0.928318	1.04455	1.26633	1.16079	1.06354	1.09696	1.20123	1.07985	0.973692	1.16841	1.19291	1.01799	1.13945	1.09449	1.2089	1.07893	1.23634	1.19067	1.28291	1.13905	0.984105		37.84	1.09877	0.0934539	0.0151602
			39.85	1.1724	1.05877	1.02947	1.13539	1.10249	1.03711	1.09753	1.13295	1.28949	1.17017	0.949238	0.92831	0.963886	0.974921	0.928536	1.15956	1.03418	0.890055	1.03015	1.2633	1.21827	1.11697	1.05939	1.12877	1.15542	0.913109	1.13758	1.13306	1.04565	1.11444	1.14764	1.15185	1.11244	1.25322	1.25163	1.27845	1.19806	1.07145		39.85	1.10093	0.10453	0.016957
			41.85	1.16011	1.02416	0.950758	1.17522	1.06105	1.12524	1.01853	1.09446	1.27655	1.16905	0.991297	1.06534	0.944398	0.989983	1.00113	1.04725	1.09723	0.90045	1.0499	1.25305	1.19009	1.07444	1.10141	1.20811	1.0918	1.00078	1.20453	1.11419	1.04885	1.05827	1.19338	1.20481	1.0765	1.29547	1.2043	1.32297	1.19214	1.22821		41.85	1.11067	0.0931106	0.0151045
			43.85	1.29716	1.06638	1.0041	1.12038	1.10299	1.05826	1.06944	1.08646	1.22292	1.11559	0.983647	1.00742	0.944995	0.877628	0.911094	1.0327	1.05223	0.954376	1.04083	1.28526	1.16645	1.05435	1.0461	1.13195	1.10241	1.065	1.16938	1.12162	1.05917	1.10012	1.15811	1.14484	1.11	1.32498	1.20234	1.23793	1.2567	1.13486		43.85	1.10053	0.100826	0.0163561
			45.85	1.21759	1.09644	1.02007	1.08267	1.06083	1.05306	1.00714	1.14209	1.23211	1.18516	0.967298	1.03514	0.931756	0.967428	0.958608	1.0867	1.10387	0.925752	1.03287	1.32524	1.11009	1.08709	1.05331	1.17949	1.15238	1.09156	1.15105	1.16305	1.01646	1.10501	1.12799	1.15766	1.13947	1.32447	1.13442	1.23514	1.28261	1.12877		45.85	1.10715	0.0909781	0.0147586
			47.85	1.23534	1.07927	1.0928	1.17888	1.11515	1.15213	0.960729	1.12558	1.28058	1.16937	0.993172	1.04431	0.985023	0.978492	0.974209	1.05674	1.17146	1.04711	1.01593	1.28811	1.12937	1.08523	1.08688	1.17171	1.11132	1.01925	1.16468	1.13852	1.04727	1.13133	1.1365	1.17412	1.11901	1.42498	1.21157	1.25692	1.19817	1.17199		47.85	1.12429	0.0935353	0.0151734
			49.85	1.18547	1.13123	0.957681	1.17525	1.10904	1.10469	1.08905	1.15389	1.2724	1.17681	1.00918	0.984101	0.921627	1.0479	0.973827	1.05204	1.18438	0.89647	1.01244	1.25645	1.10554	1.08342	1.12156	1.1294	1.08979	1.0936	1.17294	1.18497	1.05443	1.1668	1.12484	1.1589	1.11535	1.34719	1.17067	1.3052	1.37278	1.14544		49.85	1.12202	0.103369	0.0167686
			51.85	1.22296	1.04299	1.05298	1.11316	1.0978	1.06322	1.05527	1.15617	1.21989	1.1849	1.01842	1.00764	1.00962	0.99208	0.999018	1.08105	1.04336	1.05204	1.10044	1.27845	1.16539	1.06824	1.06289	1.10871	1.11814	1.01316	1.16865	1.17752	1.09603	1.17981	1.17364	1.18107	1.10448	1.32632	1.1017	1.11508	1.17979	1.03394		51.85	1.10963	0.0715042	0.0115995
			53.85	1.25473	1.07964	1.0134	1.25436	1.10419	1.11849	1.0308	1.11184	1.30323	1.15037	1.04791	1.02564	0.961244	1.01305	0.988362	1.16924	1.05913	0.967585	0.959311	1.28512	1.17665	1.12182	1.06461	1.16468	1.12896	1.10466	1.15032	1.16958	1.11985	1.12765	1.16787	1.16644	1.1022	1.29812	1.21545	1.15695	1.15038	1.09535		53.85	1.12051	0.103218	0.0167441
			55.85	1.23362	1.08849	1.11006	1.27308	1.03154	1.05134	1.04645	1.1545	1.29201	1.16621	0.995492	0.987277	0.963179	1.04215	0.951428	1.01441	1.04204	0.982425	1.10089	1.29518	1.14987	1.13233	1.0115	1.11745	1.12985	1.00339	1.15725	1.21233	1.06082	1.15611	1.15711	1.10891	1.13653	1.31627	1.14709	1.19365	1.28418	1.19805		55.85	1.11828	0.10196	0.0165401
			57.85	1.25794	1.1422	1.01045	1.14535	1.05191	1.07239	1.03827	1.09815	1.2366	1.16153	1.05365	0.991067	0.942405	1.04274	0.974372	0.961249	1.0407	0.979897	1.02773	1.25734	1.21264	1.06135	1.07367	1.11832	1.08521	0.981404	1.15248	1.25197	1.07484	1.1558	1.12149	1.18218	1.14732	1.26755	1.16494	1.14324	1.2968	1.19929		57.85	1.10991	0.0890501	0.0144458
			59.85	1.28979	1.11004	1.06595	1.18005	1.10347	1.13642	1.04634	1.09228	1.26241	1.20555	1.04425	1.0369	0.880205	0.942282	0.95504	1.10507	1.0688	1.00997	0.962563	1.30507	1.15442	1.12971	1.09368	1.1025	1.12768	1.0208	1.22913	1.2768	1.0715	1.1442	1.13079	1.13819	1.20913	1.26916	1.14582	1.2233	1.16186	1.04445		59.85	1.11778	0.107039	0.0173641
			61.86	1.25883	1.07363	1.08584	1.19074	1.12016	1.13827	1.04982	1.15348	1.29107	1.16494	1.02097	0.992798	0.952142	0.961717	0.921185	1.11468	1.10861	0.958753	1.08854	1.3364	1.1368	1.10348	1.06621	1.16972	1.11456	1.08679	1.13673	1.19406	1.06598	1.20347	1.0857	1.15884	1.25012	1.29359	1.18846	1.29822	1.29449	0.991275		61.86	1.12687	0.102743	0.0166671
			63.86	1.26644	1.09688	1.03987	1.21206	1.10691	1.05518	1.01212	1.14827	1.29274	1.16123	1.06676	1.01104	0.959775	1.04602	1.03254	1.13266	1.1261	0.915371	1.05547	1.32805	1.15199	1.06918	1.11193	1.09984	1.12717	1.05376	1.1842	1.18389	1.0134	1.16417	1.08467	1.13562	1.18446	1.3685	1.15501	1.44718	1.21353	1.18932		63.86	1.13167	0.0970298	0.0157403
																																													n	38
																																												mean PAXX	sqrt(n)	6.16441
	Ku70-F303G	mCh-PAXX	Time [s]	Ku70-F303G #1	Ku70-F303G #2	Ku70-F303G #3	Ku70-F303G #4	Ku70-F303G #5	Ku70-F303G #6	Ku70-F303G #7	Ku70-F303G #8	Ku70-F303G #9	Ku70-F303G #10	Ku70-F303G #11	Ku70-F303G #12	Ku70-F303G #13	Ku70-F303G #14	Ku70-F303G #15	Ku70-F303G #16	Ku70-F303G #17	Ku70-F303G #18	Ku70-F303G #19	Ku70-F303G #20	Ku70-F303G #21	Ku70-F303G #22	Ku70-F303G #23	Ku70-F303G #24	Ku70-F303G #25	Ku70-F303G #26	Ku70-F303G #27	Ku70-F303G #28	Ku70-F303G #29	Ku70-F303G #30	Ku70-F303G #31	Ku70-F303G #32	Ku70-F303G #33	Ku70-F303G #34	Ku70-F303G #35	Ku70-F303G #36	Ku70-F303G #37	Ku70-F303G #38		Time [s]	Ku70-F303G	SD	SE
			0	1	1	1	1	1	1	1	1	1	1	1	1	1	1	1	1	1	1	1	1	1	1	1	1	1	1	1	1	1	1	1	1	1	1	1	1	1	1		0	1	0	0
			2	0.995069	0.953069	0.973668	1.0473	1.03181	1.00317	1.01289	1.02654	1.00573	1.00408	1.00027	0.956888	0.961153	1.02627	1.0262	0.994127	1.03761	0.985395	0.978585	1.01717	1.01215	1.03026	1.05286	0.971029	0.997737	1.00903	1.02125	0.967183	0.976849	0.960724	0.997007	1.02515	1.0111	0.993285	0.994951	1.02246	0.996305	1.04345		2	1.00315	0.027833	0.00451512
			4	1.02199	0.947502	0.979929	1.0472	1.03036	1.03675	0.991784	1.00788	0.99913	1.0043	0.994753	0.934528	0.964804	0.961	1.03199	1.00555	1.03287	0.991163	0.960407	1.02932	0.973522	1.03056	1.01559	0.99952	0.987953	0.971888	1.0419	1.00979	1.00133	1.00181	1.00154	0.994888	1.00946	0.976708	1.0214	1.1042	1.0096	1.01722		4	1.00374	0.0324716	0.00526759
			6.01	1.11731	1.08915	1.09034	1.21414	1.06638	1.16263	0.969447	1.1642	1.12361	1.16414	1.02073	1.18645	1.18893	1.095	1.10408	1.35141	1.42986	1.33785	1.42837	1.24067	1.46698	1.27919	1.19804	1.2727	1.32716	1.1598	1.23962	1.28191	1.36685	1.34903	1.30544	1.36198	1.37999	1.28349	1.34401	1.11243	1.51187	1.59924		6.01	1.24696	0.128841	0.0209008
			7.94	1.1732	1.27682	1.16045	1.38875	1.25414	1.53794	1.13315	1.48158	1.33355	1.5598	1.23877	1.54302	1.6944	1.58586	1.64127	1.73677	1.686	1.78835	1.9353	1.67309	1.81831	1.39493	1.36584	1.53997	1.40347	1.47102	1.35484	1.47454	1.49016	1.49471	1.54558	1.55429	1.54757	1.51063	1.61356	1.51817	1.53151	1.75827		7.94	1.50552	0.236217	0.0383195
			9.88	1.25151	1.47377	1.22912	1.55144	1.43558	1.72643	1.20013	1.66165	1.50393	1.68458	1.36668	1.65038	2.17694	1.81186	2.14222	1.94358	1.89612	1.94804	2.27192	2.03511	1.91547	1.37363	1.44078	1.67091	1.43357	1.68919	1.45489	1.51509	1.45466	1.53379	1.59642	1.59029	1.52782	1.63014	1.63891	1.66704	1.59345	1.90112		9.88	1.64706	0.3236	0.0524948
			11.83	1.3356	1.54662	1.23144	1.71594	1.48843	1.84844	1.24787	1.74117	1.66586	1.70836	1.53245	1.73616	2.17735	2.09368	2.37084	1.98546	1.92798	2.24346	2.34641	2.15963	2.01914	1.45718	1.48675	1.63574	1.42201	1.68452	1.42693	1.57522	1.4946	1.58584	1.63146	1.61553	1.53008	1.70364	1.615	1.67881	1.6759	1.90103		11.83	1.71691	0.350952	0.0569319
			13.83	1.35352	1.71947	1.33202	1.97892	1.61504	1.91277	1.37477	1.75701	1.70426	1.78104	1.57568	1.84577	2.40445	2.21537	2.39044	1.96172	2.01269	2.42912	2.46783	2.26279	2.0092	1.41956	1.51972	1.68333	1.42152	1.73971	1.44494	1.58851	1.49687	1.61626	1.59566	1.59265	1.56127	1.73799	1.64238	1.75536	1.65163	1.88586		13.83	1.77519	0.36575	0.0593324
			15.84	1.4072	1.8421	1.33883	2.01852	1.75216	1.96843	1.43335	1.77341	1.80139	1.77212	1.66382	1.93039	2.36626	2.37862	2.55263	1.97416	1.99064	2.46908	2.40122	2.29963	1.98704	1.40657	1.55387	1.75218	1.43259	1.79344	1.43704	1.55593	1.48882	1.60166	1.61538	1.61597	1.51683	1.65083	1.62005	1.76516	1.66799	1.94738		15.84	1.80375	0.361408	0.0586282
			17.84	1.44593	1.85682	1.36853	2.04344	1.6814	1.92208	1.54268	1.86745	1.741	1.76503	1.67863	1.82636	2.51534	2.30998	2.56237	1.95196	2.10425	2.45858	2.48567	2.41775	1.99995	1.45837	1.54955	1.69068	1.40864	1.85414	1.41563	1.54664	1.48232	1.57743	1.64203	1.60477	1.53113	1.77046	1.62549	1.86491	1.69879	1.97318		17.84	1.82209	0.366313	0.0594238
			19.84	1.42785	1.85716	1.37324	2.23041	1.74092	1.99384	1.48328	1.77477	1.82043	1.77694	1.70384	1.81697	2.56145	2.31604	2.47703	1.98379	2.04683	2.52154	2.42212	2.29558	2.01332	1.43229	1.55413	1.70099	1.42633	1.75295	1.38996	1.58658	1.50024	1.58985	1.60257	1.59243	1.55776	1.7479	1.60943	1.8641	1.64493	1.97112		19.84	1.82002	0.369185	0.0598897
			21.84	1.49701	1.84932	1.45815	2.25765	1.80124	1.99492	1.64017	1.81755	1.81299	1.75302	1.74914	1.85607	2.47692	2.47804	2.52652	1.97643	2.05009	2.50647	2.34997	2.32094	2.00511	1.40429	1.5527	1.72492	1.40853	1.73088	1.43882	1.5496	1.46541	1.6016	1.61997	1.64391	1.53527	1.79561	1.64035	1.79246	1.68196	1.97585		21.84	1.83526	0.344133	0.0558257
			23.84	1.59565	1.82825	1.44975	2.22001	1.81996	2.04203	1.59199	1.75428	1.80974	1.73033	1.74889	1.80421	2.53613	2.37674	2.70371	1.97756	1.99085	2.48837	2.41174	2.2391	2.01735	1.41819	1.51395	1.77982	1.41489	1.81099	1.43053	1.59082	1.47138	1.52183	1.64239	1.56801	1.50124	1.76031	1.56253	1.73627	1.59809	1.95486		23.84	1.82665	0.361168	0.0585891
			25.84	1.59517	1.89769	1.46695	2.24143	1.80586	1.99828	1.71444	1.80128	1.77169	1.7469	1.80626	1.88891	2.4129	2.3614	2.48285	1.94478	1.96397	2.49628	2.37105	2.29873	2.01573	1.38649	1.53373	1.65641	1.34595	1.78771	1.40069	1.57795	1.46549	1.59713	1.59092	1.60495	1.51799	1.74113	1.65109	1.74856	1.57664	1.9137		25.84	1.8205	0.312811	0.0507446
			27.84	1.56156	1.89765	1.46233	2.2703	1.83639	1.94157	1.70437	1.83607	1.87324	1.71879	1.7488	1.84515	2.42751	2.30814	2.37495	1.98049	1.96723	2.4321	2.40899	2.30405	1.9337	1.39976	1.44892	1.66645	1.37383	1.76384	1.38427	1.512	1.45545	1.50076	1.61552	1.60467	1.49135	1.76449	1.6132	1.68377	1.58894	1.96373		27.84	1.80696	0.303376	0.0492141
			29.84	1.63584	1.8426	1.50089	2.15869	1.71856	1.91198	1.72434	1.78257	1.79267	1.7814	1.77349	1.84921	2.44329	2.441	2.40861	1.89193	1.96378	2.46913	2.36176	2.23831	1.9191	1.35496	1.47953	1.67938	1.4005	1.78419	1.39779	1.50503	1.43604	1.53132	1.58536	1.57694	1.45439	1.7298	1.5581	1.67707	1.61617	1.93547		29.84	1.79766	0.308472	0.0500408
			31.84	1.65385	1.8275	1.50457	2.1461	1.73685	1.86483	1.78595	1.77192	1.75904	1.63078	1.7771	1.92884	2.50518	2.46127	2.42635	1.89221	1.96637	2.46725	2.36794	2.12169	1.88482	1.36799	1.42816	1.62396	1.3504	1.73482	1.38062	1.55893	1.44147	1.48869	1.56752	1.60948	1.48097	1.7812	1.60483	1.72346	1.58336	2.01931		31.84	1.79541	0.320807	0.0520418
			33.84	1.55522	1.81092	1.52059	2.15977	1.78522	1.93061	1.81201	1.77198	1.74239	1.71794	1.79092	1.81804	2.49003	2.2916	2.56282	1.85837	2.01185	2.37918	2.4327	2.29499	1.91562	1.38109	1.41218	1.55303	1.33282	1.68935	1.36448	1.52074	1.44056	1.45282	1.55171	1.61956	1.47118	1.72299	1.52071	1.61511	1.59593	1.94241		33.84	1.78525	0.318567	0.0516783
			35.84	1.60808	1.77457	1.58014	2.07844	1.77305	1.85166	1.85792	1.75699	1.76707	1.71185	1.7093	1.84939	2.34971	2.32521	2.46894	1.95879	1.96148	2.38533	2.36748	2.28023	1.8427	1.31405	1.49305	1.60226	1.34124	1.65021	1.2902	1.44425	1.45049	1.48708	1.55302	1.53653	1.45011	1.69843	1.52094	1.63847	1.6105	1.95748		35.84	1.77096	0.286686	0.0465066
			37.84	1.60926	1.76571	1.5605	2.15891	1.74521	1.93543	1.90697	1.75581	1.77859	1.67427	1.77918	1.80801	2.31983	2.34861	2.40769	1.89881	1.97458	2.46296	2.36184	2.15803	1.82507	1.31519	1.41673	1.54943	1.29821	1.70952	1.34142	1.48662	1.42758	1.44099	1.51562	1.53892	1.43047	1.65843	1.49369	1.73112	1.56063	1.89163		37.84	1.76425	0.290675	0.0471537
			39.85	1.57384	1.76798	1.60394	2.12099	1.7541	1.78799	1.89919	1.7093	1.74808	1.65838	1.73987	1.81234	2.30517	2.35878	2.32891	1.87691	1.85209	2.40121	2.42498	2.19425	1.816	1.31196	1.36644	1.5338	1.31658	1.69813	1.32634	1.49987	1.36607	1.50876	1.49656	1.54574	1.47365	1.70769	1.50013	1.67663	1.51489	1.86689		39.85	1.74854	0.289926	0.0470322
			41.85	1.57818	1.74339	1.58094	2.26426	1.76446	1.82643	1.95653	1.71957	1.71295	1.63423	1.77583	1.86241	2.33193	2.3264	2.40413	1.9239	1.82973	2.52508	2.34537	2.09328	1.79406	1.28608	1.34532	1.54567	1.30696	1.70242	1.29876	1.45033	1.37019	1.42564	1.50419	1.51717	1.44339	1.73358	1.4882	1.66415	1.54534	1.84401		41.85	1.74906	0.30808	0.0499771
			43.85	1.64802	1.70133	1.60535	2.03529	1.79397	1.86016	1.88262	1.68008	1.71249	1.632	1.75135	1.82207	2.27863	2.25256	2.33696	1.78112	1.93236	2.38331	2.33884	2.14772	1.74753	1.31809	1.35524	1.54949	1.33122	1.67907	1.32551	1.51595	1.41988	1.45803	1.46822	1.5324	1.46344	1.67143	1.42314	1.63347	1.53524	1.89627		43.85	1.73421	0.268638	0.0435788
			45.85	1.57402	1.67174	1.60677	2.10224	1.75477	1.91711	1.92112	1.65497	1.71961	1.63363	1.71529	1.79538	2.30376	2.27872	2.28702	1.86726	1.88924	2.46246	2.29001	2.10516	1.69239	1.28815	1.37996	1.59691	1.30548	1.73066	1.28406	1.49095	1.3403	1.42594	1.46763	1.56485	1.41957	1.63166	1.46749	1.62837	1.53879	1.88244		45.85	1.72858	0.282379	0.045808
			47.85	1.5936	1.6709	1.62971	2.10949	1.74119	1.83238	1.9399	1.65587	1.6903	1.64887	1.70286	1.84084	2.34259	2.20854	2.20202	1.82911	1.87225	2.34832	2.27636	2.07047	1.78249	1.33798	1.4322	1.47607	1.28751	1.68249	1.30353	1.46446	1.35753	1.42102	1.47467	1.49165	1.41341	1.68627	1.44341	1.59416	1.51584	1.85713		47.85	1.71651	0.26187	0.0424809
			49.85	1.57178	1.70465	1.62557	1.99174	1.68775	1.81151	1.96483	1.63244	1.6996	1.72071	1.74952	1.76029	2.41792	2.25757	2.21812	1.80805	1.8879	2.35969	2.22232	2.02845	1.7162	1.29955	1.3572	1.51988	1.29514	1.69828	1.27693	1.47411	1.33834	1.41007	1.46451	1.50082	1.43791	1.59704	1.43344	1.61436	1.45902	1.82591		49.85	1.70629	0.268108	0.0434928
			51.85	1.50973	1.65755	1.65007	2.03167	1.77798	1.7979	2.01251	1.65601	1.73532	1.61257	1.71637	1.81234	2.26601	2.19014	2.27868	1.86353	1.85744	2.34715	2.29388	1.97563	1.68715	1.29756	1.3886	1.55259	1.2795	1.68401	1.30989	1.46767	1.35316	1.45474	1.46473	1.53802	1.43898	1.65434	1.5007	1.59521	1.45356	1.87024		51.85	1.7114	0.264497	0.042907
			53.85	1.56541	1.68976	1.63264	2.05526	1.69175	1.78444	1.94055	1.67455	1.70998	1.57786	1.67381	1.81863	2.27115	2.2007	2.16096	1.79916	1.81968	2.35131	2.24301	2.11071	1.678	1.26132	1.37335	1.48996	1.30307	1.67527	1.24907	1.44204	1.2982	1.40849	1.40102	1.4816	1.43429	1.58399	1.37315	1.60067	1.44707	1.81718		53.85	1.68655	0.256327	0.0415817
			55.85	1.51364	1.6767	1.70235	2.00843	1.67031	1.81076	1.93497	1.63096	1.69714	1.61064	1.68585	1.78145	2.14819	2.08512	2.2109	1.85732	1.80783	2.25606	2.28199	1.96882	1.6424	1.29891	1.34977	1.48952	1.28239	1.64045	1.27987	1.44939	1.32066	1.38281	1.40794	1.46961	1.45795	1.57227	1.424	1.57351	1.49996	1.85555		55.85	1.67727	0.237653	0.0385524
			57.85	1.5186	1.63237	1.6385	1.98403	1.64855	1.79415	1.99856	1.58048	1.67847	1.62647	1.67628	1.73274	2.17299	2.22516	2.2969	1.82142	1.76376	2.29083	2.20312	1.9364	1.60351	1.29274	1.32365	1.46724	1.25856	1.63827	1.26601	1.45835	1.32852	1.34108	1.37094	1.41786	1.3741	1.65258	1.38454	1.53776	1.52646	1.80547		57.85	1.66493	0.263813	0.0427961
			59.85	1.59031	1.62377	1.72925	2.00083	1.69047	1.74067	2.00512	1.64253	1.64237	1.60637	1.68634	1.74937	2.11669	2.26846	2.13832	1.7308	1.86489	2.26643	2.18906	1.97927	1.63005	1.27908	1.35501	1.45997	1.26323	1.71145	1.28624	1.41906	1.29518	1.35578	1.4302	1.41995	1.40346	1.59117	1.4076	1.50141	1.45272	1.7819		59.85	1.66591	0.239338	0.0388257
			61.86	1.55072	1.60362	1.60805	2.0085	1.68848	1.84866	1.98289	1.58053	1.62105	1.61434	1.68362	1.69296	2.09965	2.21289	2.1184	1.7557	1.82063	2.26973	2.13827	1.99835	1.65932	1.2574	1.31365	1.4772	1.27051	1.69989	1.27074	1.43826	1.33551	1.35272	1.38519	1.42341	1.4589	1.62383	1.4052	1.52659	1.4765	1.7926		61.86	1.65959	0.240642	0.0390372
			63.86	1.52401	1.59273	1.6848	1.90424	1.63332	1.7287	2.01407	1.53572	1.6213	1.55701	1.60046	1.80116	2.1791	2.12568	2.13876	1.8077	1.77222	2.32584	2.18601	1.96106	1.60388	1.29812	1.32222	1.44827	1.25439	1.67485	1.24189	1.46314	1.30559	1.37581	1.35477	1.41394	1.40061	1.66245	1.38418	1.58852	1.41769	1.81721		63.86	1.65056	0.258041	0.0418599
																																													n	21
																																												mean BRCT	sqrt(n)	4.58258
	Ku70-T307A	GFP-BRCT	Time [s]	Ku70-T307A #1	Ku70-T307A #2	Ku70-T307A #3	Ku70-T307A #4	Ku70-T307A #5	Ku70-T307A #6	Ku70-T307A #7	Ku70-T307A #8	Ku70-T307A #9	Ku70-T307A #10	Ku70-T307A #11	Ku70-T307A #12	Ku70-T307A #13	Ku70-T307A #14	Ku70-T307A #15	Ku70-T307A #16	Ku70-T307A #17	Ku70-T307A #18	Ku70-T307A #19	Ku70-T307A #20	Ku70-T307A #21																			Time [s]	Ku70-T307A	SD	SE
			0	1	1	1	1	1	1	1	1	1	1	1	1	1	1	1	1	1	1	1	1	1																			0	1	0	0
			2	0.986313	0.973067	0.983693	1.00493	1.0191	0.996489	0.994738	0.987753	0.986869	1.00505	0.989747	0.988381	1.01452	1.00065	0.983159	1.01459	1.01082	0.967181	1.01444	0.984978	0.98601																			2	0.99488	0.0144517	0.00315363
			4	0.998646	0.972692	0.971584	1.00485	1.02054	0.992625	0.985008	1.00134	0.978716	0.998521	0.98749	1.00146	1.02888	1.02218	1.0087	1.02083	1.00336	0.975271	1.01667	0.979387	0.993256																			4	0.998191	0.0173686	0.00379014
			6.01	0.991873	0.968626	0.975782	0.965546	0.990521	0.971749	0.927677	0.967757	0.946908	0.918321	0.910804	0.787092	1.07467	1.01226	0.913863	1.00971	0.968424	0.914374	0.986382	0.97045	0.916841																			6.01	0.956649	0.0560514	0.0122314
			7.94	1.05344	0.994356	1.00209	1.01195	1.01824	0.994505	0.994209	1.02605	1.00443	1.0029	0.993585	1.21515	1.1023	1.07856	0.954574	1.0291	1.00827	0.962695	1.01198	1.0254	0.973973																			7.94	1.0218	0.0561092	0.012244
			9.88	1.07061	1.0318	1.00654	1.01313	1.06861	1.04256	1.00625	1.04382	1.01826	1.01882	1.00945	0.983679	1.03396	1.07039	0.993974	1.06731	1.03241	0.991676	1.03865	1.02587	1.00302																			9.88	1.02718	0.0266324	0.00581168
			11.83	1.07775	1.03818	1.04894	1.05976	1.0788	1.05205	1.0189	1.0349	1.05545	1.03075	1.01337	0.983308	1.05701	1.07512	1.0036	1.05777	1.05276	1.00606	1.05103	1.01879	1.0221																			11.83	1.03983	0.0261132	0.00569836
			13.83	1.09215	1.03001	1.03842	1.04807	1.06405	1.07596	1.0421	1.06803	1.06056	1.05754	1.04181	1.01087	1.09699	1.07084	1.01107	1.05014	1.0653	1.008	1.04851	1.03627	1.03163																			13.83	1.04992	0.0245183	0.00535033
			15.84	1.07843	1.05004	1.05021	1.05275	1.08283	1.06226	1.04914	1.05202	1.07476	1.03495	1.03464	0.995145	1.11004	1.08045	1.02751	1.05768	1.06598	1.00669	1.07106	1.03754	1.03325																			15.84	1.05273	0.0265363	0.00579069
			17.84	1.08584	1.03769	1.03456	1.06443	1.10782	1.07173	1.08412	1.05561	1.06791	1.06292	1.04664	1.00831	1.12911	1.06704	1.05023	1.0388	1.05419	1.0315	1.0625	1.04497	1.05143																			17.84	1.05987	0.0267407	0.00583529
			19.84	1.09343	1.0586	1.06318	1.06693	1.08606	1.07912	1.08475	1.07369	1.08036	1.06485	1.05233	1.00563	1.17822	1.08716	1.049	1.05149	1.0673	1.03141	1.05596	1.04859	1.05127																			19.84	1.06806	0.0324887	0.00708962
			21.84	1.07674	1.01964	1.05713	1.08373	1.0964	1.0669	1.08384	1.07209	1.08784	1.07503	1.06052	1.02532	1.19584	1.08554	1.06644	1.05399	1.07452	1.02799	1.07647	1.0415	1.04901																			21.84	1.07031	0.0358412	0.00782119
			23.84	1.07562	1.04756	1.09206	1.06927	1.10604	1.06683	1.10574	1.05798	1.10262	1.05244	1.07565	1.01215	1.20723	1.08937	1.05854	1.05771	1.05959	1.03303	1.0742	1.03109	1.07354																			23.84	1.07373	0.0391924	0.00855249
			25.84	1.06413	1.05267	1.06975	1.0865	1.12744	1.06782	1.11091	1.06235	1.10082	1.06461	1.08353	1.03728	1.24056	1.09898	1.05144	1.05929	1.06927	1.04217	1.07429	1.0445	1.05991																			25.84	1.07944	0.0435551	0.00950451
			27.84	1.05026	1.0529	1.06514	1.07606	1.12837	1.08241	1.0956	1.0826	1.13457	1.05438	1.06858	1.0411	1.26345	1.11364	1.07097	1.06481	1.06627	1.0409	1.05568	1.05289	1.05043																			27.84	1.08148	0.0493449	0.0107679
			29.84	1.0455	1.04833	1.0932	1.06426	1.11235	1.10265	1.11008	1.05736	1.12665	1.08308	1.07513	1.06776	1.27423	1.08743	1.08553	1.06748	1.07256	1.04537	1.06766	1.0386	1.07555																			29.84	1.08575	0.0491762	0.0107311
			31.84	1.08085	1.06562	1.10145	1.07592	1.13136	1.09631	1.10222	1.06522	1.12092	1.04667	1.08975	1.05701	1.31964	1.10727	1.07761	1.0667	1.07779	1.0345	1.0696	1.05266	1.08452																			31.84	1.0916	0.0575279	0.0125536
			33.84	1.05453	1.04035	1.07352	1.05879	1.11748	1.09406	1.11939	1.08309	1.10693	1.09532	1.10617	1.06296	1.33654	1.11293	1.09436	1.07603	1.0934	1.03349	1.07878	1.0491	1.06711																			33.84	1.09306	0.0611608	0.0133464
			35.84	1.08355	1.03024	1.07694	1.07009	1.12855	1.0838	1.11092	1.07636	1.10809	1.07174	1.08597	1.07008	1.3952	1.11945	1.09297	1.0773	1.07829	1.05957	1.07547	1.04366	1.07694																			35.84	1.09596	0.0722609	0.0157686
			37.84	1.07096	1.04316	1.0875	1.06017	1.10705	1.10014	1.1166	1.07613	1.12045	1.0823	1.11371	1.08042	1.39268	1.12706	1.08376	1.06334	1.08038	1.02886	1.08414	1.04275	1.09687																			37.84	1.09802	0.0724289	0.0158053
			39.85	1.06614	1.06594	1.09088	1.06324	1.10846	1.10991	1.11117	1.07321	1.12688	1.09443	1.08744	1.07805	1.42884	1.12203	1.09743	1.07229	1.09271	1.04504	1.07832	1.04926	1.09943																			39.85	1.10291	0.0779369	0.0170072
			41.85	1.05547	1.04831	1.09294	1.08137	1.11632	1.09136	1.11235	1.07934	1.13303	1.09267	1.1005	1.08836	1.44508	1.12758	1.08544	1.08457	1.08203	1.03018	1.08221	1.07056	1.08008																			41.85	1.1038	0.0818599	0.0178633
			43.85	1.05032	1.04253	1.09017	1.08874	1.12063	1.11384	1.14577	1.09751	1.13121	1.08398	1.10862	1.08083	1.463	1.12825	1.10398	1.07386	1.09303	1.06299	1.08877	1.03897	1.09033																			43.85	1.1094	0.0857778	0.0187183
			45.85	1.08439	1.06212	1.1113	1.06832	1.13499	1.13083	1.12008	1.10486	1.15487	1.08321	1.11211	1.10981	1.45392	1.13585	1.10281	1.0798	1.08581	1.0378	1.07946	1.0581	1.08673																			45.85	1.11415	0.0831039	0.0181348
			47.85	1.07681	1.04973	1.07835	1.05873	1.12355	1.12741	1.10474	1.08302	1.14924	1.10258	1.11246	1.09205	1.48759	1.16507	1.10732	1.09052	1.09504	1.05435	1.0932	1.04459	1.10004																			47.85	1.11411	0.0908694	0.0198293
			49.85	1.06723	1.0573	1.1052	1.06074	1.13707	1.11049	1.12024	1.07498	1.13801	1.09641	1.11794	1.12685	1.50053	1.12838	1.11376	1.08673	1.09649	1.0231	1.07115	1.06278	1.11541																			49.85	1.1148	0.0935041	0.0204043
			51.85	1.0815	1.0608	1.10171	1.06666	1.13011	1.12803	1.11499	1.10984	1.14302	1.10949	1.10053	1.12963	1.51066	1.14343	1.09634	1.09757	1.10595	1.0381	1.08115	1.07514	1.11626																			51.85	1.12099	0.093334	0.0203671
			53.85	1.07457	1.06146	1.09718	1.0493	1.1336	1.12861	1.109	1.0951	1.1535	1.09726	1.10705	1.1407	1.57285	1.17512	1.13438	1.07903	1.10486	1.05734	1.06533	1.06688	1.10164																			53.85	1.12404	0.108213	0.0236139
			55.85	1.07985	1.04636	1.1165	1.04843	1.12691	1.14636	1.13754	1.09284	1.14476	1.10684	1.13462	1.14136	1.56222	1.16299	1.09073	1.09781	1.09734	1.04862	1.05867	1.04933	1.12399																			55.85	1.12448	0.106801	0.0233059
			57.85	1.07588	1.05222	1.11859	1.06256	1.14653	1.12486	1.14437	1.10229	1.13569	1.11667	1.11852	1.14773	1.59917	1.14784	1.13013	1.10381	1.10123	1.05312	1.0575	1.05314	1.11397																			57.85	1.12885	0.112882	0.0246329
			59.85	1.0686	1.03073	1.11474	1.05497	1.1238	1.13039	1.12698	1.10379	1.15896	1.11698	1.11589	1.14426	1.59354	1.16644	1.11977	1.09847	1.1134	1.05801	1.05901	1.05313	1.12474																			59.85	1.12746	0.112965	0.024651
			61.86	1.07142	1.06519	1.11238	1.05263	1.12189	1.1186	1.13806	1.10053	1.15618	1.13076	1.084	1.16894	1.60253	1.15964	1.11499	1.10318	1.12128	1.07011	1.06057	1.04884	1.1212																			61.86	1.12966	0.113937	0.0248631
			63.86	1.07455	1.04276	1.13183	1.05317	1.13966	1.12032	1.14949	1.10792	1.14806	1.14412	1.13187	1.13143	1.63282	1.15989	1.11252	1.09294	1.13049	1.07473	1.06925	1.05491	1.13209																			63.86	1.13499	0.119466	0.0260696
																																													n	21
																																												mean PAXX	sqrt(n)	4.58258
	Ku70-T307A	mCh-PAXX	Time [s]	Ku70-T307A #1	Ku70-T307A #2	Ku70-T307A #3	Ku70-T307A #4	Ku70-T307A #5	Ku70-T307A #6	Ku70-T307A #7	Ku70-T307A #8	Ku70-T307A #9	Ku70-T307A #10	Ku70-T307A #11	Ku70-T307A #12	Ku70-T307A #13	Ku70-T307A #14	Ku70-T307A #15	Ku70-T307A #16	Ku70-T307A #17	Ku70-T307A #18	Ku70-T307A #19	Ku70-T307A #20	Ku70-T307A #21																			Time [s]	Ku70-T307A	SD	SE
			0	1	1	1	1	1	1	1	1	1	1	1	1	1	1	1	1	1	1	1	1	1																			0	1	0	0
			2	1.00115	1.01445	0.987963	1.01094	0.99464	0.994018	0.995435	1.00704	1.01341	1.001	0.979947	0.995112	1.0013	0.999359	0.999172	0.996943	0.999267	0.999956	1.00265	1.03257	1.00613																			2	1.00155	0.0106872	0.00233213
			4	1.00285	0.996454	0.983474	1.00726	0.991494	1.0011	0.979599	0.999841	0.99634	0.996385	0.98405	1.00227	1.02648	1.01668	0.995965	0.997771	0.997809	0.986836	1.00287	1.00389	0.993257																			4	0.998223	0.0107325	0.00234203
			6.01	1.17825	1.12731	1.15554	1.11714	1.13619	1.1622	1.00038	1.06706	1.0449	0.959659	0.983784	0.828403	1.02729	1.15407	0.943532	1.03367	1.00663	1.06115	1.07377	1.09249	1.02645																			6.01	1.05618	0.0864856	0.0188727
			7.94	1.49223	1.37422	1.37688	1.31462	1.41802	1.41128	1.14729	1.26151	1.24724	1.16483	1.16264	1.33251	1.11016	1.3254	1.0236	1.10615	1.09713	1.25448	1.20775	1.31082	1.2238																			7.94	1.25536	0.123925	0.0270427
			9.88	1.65451	1.50459	1.55228	1.48287	1.63082	1.55361	1.25247	1.35699	1.37041	1.24714	1.23629	1.08773	1.06508	1.36215	1.09586	1.12177	1.1572	1.39264	1.33305	1.42729	1.38257																			9.88	1.34606	0.179134	0.0390903
			11.83	1.7333	1.58024	1.68656	1.60496	1.77451	1.6341	1.34545	1.40018	1.44718	1.29074	1.25292	1.13632	1.08684	1.39881	1.14024	1.13592	1.19385	1.48888	1.38757	1.47918	1.46376																			11.83	1.41245	0.207843	0.045355
			13.83	1.75462	1.60897	1.77981	1.66311	1.87039	1.66635	1.40437	1.42183	1.51148	1.34015	1.2565	1.14891	1.11321	1.37055	1.18371	1.13912	1.23725	1.53485	1.45074	1.51478	1.51191																			13.83	1.45155	0.222525	0.048559
			15.84	1.74739	1.61343	1.84494	1.70785	1.90984	1.71277	1.46848	1.41714	1.52819	1.33412	1.27309	1.14629	1.13094	1.38102	1.22027	1.13342	1.24871	1.57674	1.4615	1.51584	1.54615																			15.84	1.47229	0.232598	0.050757
			17.84	1.75609	1.60552	1.89555	1.6951	1.97707	1.7194	1.51116	1.42538	1.5566	1.3252	1.25759	1.1617	1.17566	1.39784	1.23431	1.13274	1.25708	1.59527	1.48406	1.54086	1.55785																			17.84	1.48867	0.239937	0.0523585
			19.84	1.76916	1.59847	1.91552	1.71929	1.93087	1.72347	1.54639	1.43075	1.54575	1.32355	1.26064	1.1618	1.20813	1.37595	1.24178	1.12423	1.2717	1.59503	1.48208	1.52985	1.55316																			19.84	1.49084	0.236876	0.0516907
			21.84	1.72208	1.57043	1.95171	1.70894	1.97864	1.73357	1.57207	1.43561	1.57262	1.32656	1.26976	1.14824	1.21866	1.37922	1.26563	1.13188	1.28248	1.57685	1.47497	1.52949	1.55967																			21.84	1.49567	0.239701	0.0523071
			23.84	1.71145	1.55097	1.96173	1.71619	1.97252	1.74219	1.59448	1.41803	1.55838	1.31905	1.25788	1.14163	1.23535	1.35233	1.26009	1.11767	1.2675	1.58137	1.47555	1.51416	1.57594																			23.84	1.49164	0.243863	0.0532152
			25.84	1.70375	1.53919	1.963	1.68998	1.95349	1.7257	1.60238	1.41874	1.58393	1.29632	1.24097	1.14663	1.26325	1.34238	1.26893	1.11653	1.26796	1.58806	1.4743	1.51904	1.59292																			25.84	1.49035	0.240658	0.0525158
			27.84	1.70585	1.55175	1.97958	1.67998	1.9547	1.70964	1.61848	1.41936	1.58513	1.30832	1.24317	1.13186	1.28648	1.34919	1.28192	1.09823	1.27493	1.57396	1.46878	1.47963	1.56795																			27.84	1.48899	0.240942	0.0525778
			29.84	1.68459	1.51522	1.98557	1.65544	1.94116	1.6778	1.62729	1.42694	1.55841	1.29079	1.24993	1.1629	1.32219	1.3375	1.29383	1.1042	1.25652	1.56917	1.46421	1.47545	1.59149																			29.84	1.48527	0.233701	0.0509977
			31.84	1.67787	1.49017	1.97522	1.63701	1.93838	1.7027	1.62131	1.39471	1.57228	1.28426	1.24267	1.16198	1.32289	1.33585	1.27245	1.11465	1.27131	1.57376	1.45996	1.4691	1.5944																			31.84	1.48157	0.233272	0.050904
			33.84	1.66988	1.47706	1.95547	1.6177	1.92444	1.69526	1.6404	1.41333	1.55615	1.28907	1.23743	1.15356	1.35195	1.31731	1.27575	1.09777	1.26369	1.55693	1.438	1.47493	1.5846																			33.84	1.47575	0.230058	0.0502028
			35.84	1.65411	1.46792	1.94734	1.59325	1.88278	1.68695	1.62848	1.40092	1.53618	1.28179	1.22262	1.16399	1.36849	1.30854	1.29588	1.1028	1.24724	1.55353	1.43747	1.46335	1.58443																			35.84	1.468	0.222618	0.0485792
			37.84	1.63886	1.45658	1.91962	1.59447	1.88997	1.65337	1.60923	1.39201	1.55347	1.27446	1.21404	1.15623	1.38814	1.30018	1.28906	1.09605	1.23245	1.54167	1.42519	1.44197	1.59042																			37.84	1.45988	0.220884	0.0482009
			39.85	1.6387	1.45899	1.94139	1.59847	1.86107	1.65909	1.62503	1.39675	1.53543	1.26819	1.19802	1.15859	1.39928	1.29117	1.28714	1.09356	1.22914	1.5519	1.42707	1.45344	1.58535																			39.85	1.45989	0.22265	0.0485862
			41.85	1.63366	1.4252	1.90999	1.5769	1.87108	1.68216	1.62403	1.37708	1.53538	1.24458	1.22616	1.16047	1.42595	1.28286	1.28035	1.09521	1.23232	1.53231	1.41967	1.45286	1.57634																			41.85	1.45545	0.219757	0.047955
			43.85	1.6289	1.42	1.90784	1.56315	1.83126	1.66584	1.60956	1.39149	1.51342	1.24837	1.20552	1.15873	1.4101	1.28126	1.27202	1.08683	1.23159	1.51422	1.41221	1.44239	1.53169																			43.85	1.44411	0.214281	0.04676
			45.85	1.60206	1.42094	1.9043	1.5509	1.85034	1.66329	1.60601	1.39077	1.51175	1.23738	1.1896	1.16698	1.45232	1.27265	1.26925	1.09371	1.23113	1.51032	1.3942	1.44972	1.56528																			45.85	1.44443	0.215574	0.0470421
			47.85	1.61144	1.41776	1.88858	1.5527	1.86946	1.63635	1.59985	1.37327	1.5216	1.22006	1.19841	1.16314	1.43656	1.2686	1.27501	1.07594	1.22383	1.48919	1.39288	1.42113	1.55661																			47.85	1.43773	0.216935	0.0473391
			49.85	1.60897	1.41133	1.85341	1.52454	1.84119	1.64524	1.5948	1.35047	1.51955	1.23113	1.18198	1.16788	1.47023	1.28203	1.26138	1.08124	1.22398	1.47484	1.3836	1.43796	1.54701																			49.85	1.43299	0.209885	0.0458007
			51.85	1.60457	1.4098	1.8802	1.51319	1.84155	1.64538	1.59159	1.36153	1.52187	1.22441	1.17772	1.18102	1.47691	1.26722	1.27537	1.06674	1.22049	1.46402	1.35262	1.43104	1.55282																			51.85	1.43143	0.21378	0.0466507
			53.85	1.5988	1.39575	1.88411	1.50527	1.801	1.64327	1.57372	1.35617	1.48611	1.22057	1.18669	1.18812	1.50769	1.25988	1.26853	1.0739	1.22832	1.46983	1.35406	1.42816	1.55056																			53.85	1.42764	0.208062	0.0454029
			55.85	1.6073	1.3805	1.8581	1.49776	1.82074	1.64606	1.57828	1.35724	1.48583	1.21276	1.19282	1.19553	1.51566	1.24708	1.24751	1.07375	1.22561	1.47846	1.32351	1.41293	1.52846																			55.85	1.42314	0.209212	0.0456539
			57.85	1.58539	1.37384	1.84271	1.49102	1.81269	1.62611	1.57712	1.34941	1.50468	1.21408	1.18527	1.20324	1.52074	1.24017	1.26237	1.06322	1.2104	1.45507	1.31324	1.41606	1.53018																			57.85	1.41795	0.206698	0.0451052
			59.85	1.59921	1.36072	1.82552	1.46257	1.78317	1.62815	1.58694	1.34103	1.48036	1.21279	1.16358	1.20329	1.53315	1.22993	1.25654	1.07601	1.20488	1.45193	1.31703	1.39717	1.55801																			59.85	1.41295	0.205051	0.0447457
			61.86	1.5625	1.36823	1.82589	1.46492	1.74968	1.61139	1.57491	1.33493	1.48663	1.22154	1.15747	1.20475	1.54962	1.23409	1.25966	1.0817	1.20383	1.43239	1.33501	1.39525	1.51504																			61.86	1.40807	0.197187	0.0430297
			63.86	1.58947	1.36511	1.79791	1.47524	1.7976	1.61037	1.57302	1.35208	1.48138	1.20894	1.16357	1.21002	1.5445	1.22747	1.23964	1.08249	1.21113	1.44685	1.3229	1.37416	1.51588																			63.86	1.40903	0.200519	0.0437568
																																													n	21
																																												mean BRCT	sqrt(n)	4.58258
	Ku70-L310G	GFP-BRCT	Time [s]	Ku70-L310G #1	Ku70-L310G #2	Ku70-L310G #3	Ku70-L310G #4	Ku70-L310G #5	Ku70-L310G #6	Ku70-L310G #7	Ku70-L310G #8	Ku70-L310G #9	Ku70-L310G #10	Ku70-L310G #11	Ku70-L310G #12	Ku70-L310G #13	Ku70-L310G #14	Ku70-L310G #15	Ku70-L310G #16	Ku70-L310G #17	Ku70-L310G #18	Ku70-L310G #19	Ku70-L310G #20	Ku70-L310G #21																			Time [s]	Ku70-L310G	SD	SE
			0	1	1	1	1	1	1	1	1	1	1	1	1	1	1	1	1	1	1	1	1	1																			0	1	0	0
			2	0.995443	0.993687	1.00677	1.00754	1.04286	0.996737	1.05576	1.02057	1.03816	1.06041	0.985171	0.983374	1.01251	0.942462	1.00048	0.940253	0.960381	1.02236	0.976617	1.06759	1.00477																			2	1.00542	0.0351937	0.0076799
			4	1.0119	0.996974	1.00411	0.986661	1.03765	0.955351	0.969006	0.991739	1.07571	1.11298	0.982088	0.960864	0.919127	0.961588	1.04817	0.967296	0.947925	0.991605	0.939691	1.12329	1.00177																			4	0.99931	0.0539235	0.0117671
			6.01	0.984009	0.97878	0.946245	0.966276	0.986236	0.990257	0.950893	0.872585	0.928424	0.992564	0.961752	0.917121	0.851233	0.941872	0.899401	0.90321	0.877892	1.01148	0.999976	1.13809	0.920674																			6.01	0.953284	0.0619457	0.0135177
			7.94	1.012	1.0121	0.975308	0.947189	1.01517	1.08191	1.01705	0.944586	1.00757	0.917007	0.979978	0.920965	1.00171	0.982405	0.855445	0.98002	0.916573	1.04848	1.03177	1.07148	0.933045																			7.94	0.983417	0.0562708	0.0122793
			9.88	1.02885	1.00488	0.98544	0.984307	1.03924	1.0274	1.12245	0.945689	1.01016	1.03433	0.971398	0.950374	1.03837	0.987428	0.960641	0.944452	0.964755	1.02645	1.11481	1.06189	1.0216																			9.88	1.01071	0.0496934	0.010844
			11.83	1.02855	1.0301	1.0106	0.998374	1.02185	1.10758	1.04673	0.981743	1.07619	1.04388	1.01636	0.996354	1.01995	0.962733	0.931772	1.05759	1.00129	1.00034	1.02572	1.06593	0.920862																			11.83	1.01641	0.0446073	0.00973412
			13.83	1.0505	1.0293	0.995657	0.99299	1.03391	1.1124	1.03919	1.06127	1.05352	1.10715	1.05858	0.962026	0.935173	1.07053	0.960119	0.990479	1.0119	1.12661	1.0784	1.07379	1.00242																			13.83	1.03552	0.0519148	0.0113287
			15.84	1.07631	1.03983	1.00767	1.00783	1.00897	1.12689	1.0376	1.04248	1.10403	1.11661	1.06105	1.01989	0.96587	1.05958	0.928017	0.990239	1.02682	1.05972	1.11659	1.17583	0.981763																			15.84	1.04541	0.0597042	0.0130285
			17.84	1.06855	1.04438	1.02021	1.0218	1.03038	1.15247	1.07252	1.08338	1.10831	1.05993	1.06872	1.00458	0.949899	1.05128	1.01991	0.98479	1.05484	1.0294	1.07988	1.1392	1.00534																			17.84	1.04999	0.0484508	0.0105728
			19.84	1.09025	1.05496	1.04928	1.03018	1.02353	1.11031	1.01264	1.03715	1.08919	1.08989	1.03715	0.960528	1.01585	1.1518	1.02022	0.979541	1.10117	1.13119	1.00632	1.12782	0.989691																			19.84	1.05279	0.053508	0.0116764
			21.84	1.08912	1.04255	1.0318	1.05084	1.03592	1.14123	1.11814	1.02128	1.04102	1.05368	1.06156	1.04147	1.05357	1.04701	1.00564	0.950714	1.00932	1.1068	1.127	1.17693	0.924913																			21.84	1.05383	0.059293	0.0129388
			23.84	1.11268	1.04432	1.06309	1.017	1.03394	1.17456	1.14825	1.02681	1.04187	1.0918	1.05047	0.974197	1.157	1.14047	0.991507	0.986706	1.11773	1.12639	1.09913	1.11767	1.0524																			23.84	1.07467	0.0593522	0.0129517
			25.84	1.12078	1.05816	1.05635	1.02264	1.05891	1.16827	1.11482	1.0337	1.09626	1.19187	1.0556	1.03815	0.986777	1.13148	0.961696	0.987561	1.09516	1.16697	1.11749	1.19168	1.03276																			25.84	1.08034	0.0672643	0.0146783
			27.84	1.11844	1.05985	1.07362	1.03849	1.00034	1.12317	1.13304	1.05981	1.09511	1.10814	1.02326	1.02142	1.07173	1.03721	1.00835	0.965616	1.00904	1.13823	1.13216	1.22521	1.02153																			27.84	1.0697	0.061762	0.0134776
			29.84	1.14867	1.05982	1.06802	1.027	1.04577	1.19358	1.12614	1.05618	1.10333	1.16436	1.03672	1.04098	1.04409	1.06839	1.05956	0.999493	1.09202	1.1545	1.13267	1.21389	1.06413																			29.84	1.09044	0.0585592	0.0127787
			31.84	1.1396	1.06982	1.07	1.04321	1.07906	1.18199	1.13157	1.04351	1.12653	1.10946	1.11423	1.02915	0.975504	1.10002	1.02116	1.01665	1.02774	1.17606	1.12724	1.16854	1.05091																			31.84	1.08581	0.0579902	0.0126545
			33.84	1.14562	1.06344	1.08452	1.04699	1.03392	1.17055	1.16289	1.08002	1.08263	1.11294	1.10781	1.07339	1.08003	1.10199	1.0808	1.00214	1.08523	1.2151	1.18271	1.27908	0.995656																			33.84	1.10416	0.0687941	0.0150121
			35.84	1.15875	1.07768	1.07387	1.06529	1.09927	1.20393	1.14851	1.1359	1.09232	1.1023	1.07902	1.02819	0.956599	1.0363	1.0405	1.01486	1.03797	1.24586	1.1524	1.2	1.04298																			35.84	1.09488	0.0713873	0.015578
			37.84	1.17265	1.06623	1.06493	1.04299	1.07217	1.20484	1.13847	1.02727	1.1488	1.10745	1.07975	1.05011	1.05294	1.10031	1.08056	1.01279	1.11954	1.20398	1.14718	1.16665	1.09243																			37.84	1.10248	0.0560172	0.012224
			39.85	1.17521	1.06636	1.08766	1.07548	1.09569	1.20878	1.17785	1.0675	1.07596	1.14788	1.0761	1.07142	1.02101	1.12376	1.08573	1.03362	1.21191	1.15602	1.21043	1.1745	1.0444																			39.85	1.11368	0.0611367	0.0133411
			41.85	1.19664	1.07924	1.08834	1.07644	1.06237	1.13433	1.14301	1.09309	1.08261	1.13843	1.08043	0.993786	1.06733	1.10931	1.07487	0.969514	1.13069	1.18375	1.14907	1.31344	1.02577																			41.85	1.1044	0.0735642	0.016053
			43.85	1.20483	1.10046	1.08491	1.05547	1.1018	1.1911	1.14441	1.09501	1.1307	1.08904	1.04991	1.01695	1.09689	1.06136	1.08248	1.00858	1.09941	1.18673	1.28726	1.27453	1.05071																			43.85	1.11488	0.0758163	0.0165445
			45.85	1.18931	1.09185	1.11821	1.07448	1.09892	1.18141	1.12827	1.09641	1.05741	1.14074	1.09511	1.03689	1.02305	1.11715	1.00323	0.965221	1.16767	1.20679	1.11764	1.17084	1.09961																			45.85	1.10382	0.0627292	0.0136886
			47.85	1.20168	1.09852	1.12496	1.06774	1.08888	1.22866	1.08482	1.04876	1.08774	1.15046	1.07644	1.12328	1.07481	1.10898	0.978714	0.989608	1.0645	1.1558	1.1093	1.18549	0.966133																			47.85	1.09597	0.06793	0.0148235
			49.85	1.21398	1.09856	1.10332	1.0657	1.09939	1.21243	1.07857	1.09716	1.11909	1.14277	1.07286	1.06906	1.01682	1.11138	1.05387	1.04361	1.08013	1.19109	1.07486	1.21061	1.0941																			49.85	1.10711	0.0565975	0.0123506
			51.85	1.2151	1.06804	1.11843	1.07039	1.09566	1.20372	1.10796	1.07571	1.09765	1.10299	1.06853	1.03835	1.06162	1.12623	1.11088	1.04161	1.15275	1.20817	1.11866	1.21318	1.05954																			51.85	1.11215	0.0563871	0.0123047
			53.85	1.21809	1.07746	1.12505	1.03507	1.08229	1.25002	1.12321	1.09788	1.04834	1.11093	1.09782	1.01744	1.05056	1.0978	1.02132	1.00892	1.11417	1.23557	1.16259	1.22601	1.12796																			53.85	1.11088	0.0727575	0.015877
			55.85	1.21279	1.09232	1.13727	1.0864	1.10514	1.23804	1.09966	1.11281	1.02514	1.14347	1.09307	1.04721	1.00548	1.11594	1.11742	1.02321	1.09167	1.17888	1.23422	1.1835	1.07398																			55.85	1.11513	0.0657524	0.0143484
			57.85	1.23911	1.09389	1.13024	1.07752	1.06578	1.17765	1.15288	1.04814	0.991168	1.1607	1.11696	1.03365	1.07738	1.14212	1.0606	0.990704	1.15192	1.22716	1.23009	1.21515	1.03262																			57.85	1.11502	0.0769246	0.0167863
			59.85	1.22525	1.09104	1.1431	1.08089	1.13124	1.23383	1.14899	1.00272	1.01467	1.11613	1.13225	1.03997	1.10758	1.09955	1.14351	1.00871	1.05226	1.2251	1.14802	1.20801	1.07454																			59.85	1.11559	0.0702353	0.0153266
			61.86	1.21723	1.10264	1.16932	1.10032	1.09013	1.27518	1.04341	1.03833	1.10472	1.14018	1.09366	1.08154	1.08397	1.17251	1.07271	1.02443	1.07882	1.17111	1.22179	1.29417	1.05354																			61.86	1.12522	0.0765422	0.0167029
			63.86	1.19842	1.08697	1.14398	1.11758	1.08605	1.2303	1.11307	1.06272	0.974773	1.10267	1.11416	1.01958	1.13807	1.11087	1.09264	1.04186	1.05049	1.17079	1.17852	1.15421	1.05998																			63.86	1.10703	0.0613684	0.0133917
																																													n	21
																																												mean PAXX	sqrt(n)	4.58258
	Ku70-L310G	mCh-PAXX	Time [s]	Ku70-L310G #1	Ku70-L310G #2	Ku70-L310G #3	Ku70-L310G #4	Ku70-L310G #5	Ku70-L310G #6	Ku70-L310G #7	Ku70-L310G #8	Ku70-L310G #9	Ku70-L310G #10	Ku70-L310G #11	Ku70-L310G #12	Ku70-L310G #13	Ku70-L310G #14	Ku70-L310G #15	Ku70-L310G #16	Ku70-L310G #17	Ku70-L310G #18	Ku70-L310G #19	Ku70-L310G #20	Ku70-L310G #21																			Time [s]	Ku70-L310G	SD	SE
			0	1	1	1	1	1	1	1	1	1	1	1	1	1	1	1	1	1	1	1	1	1																			0	1	0	0
			2	1.00381	1.00609	0.999594	1.02865	0.99881	0.976564	1.01342	0.982069	0.965264	1.01527	1.03123	0.99782	0.999746	1.04874	1.00003	0.963315	0.941405	1.00155	0.951914	1.01872	0.974255																			2	0.996108	0.0269345	0.0058776
			4	1.00125	0.994545	0.996213	1.01743	1.00785	1.00742	0.993714	1.00195	0.979142	1.00342	1.00325	0.995549	0.979981	1.04249	0.997876	0.990057	0.946666	1.00963	0.929814	1.04134	0.956356																			4	0.995045	0.0267	0.00582643
			6.01	1.0405	1.06157	0.996565	1.09247	1.03681	1.32322	1.14291	1.07206	0.954421	1.0467	1.35329	1.29033	1.08778	1.22321	0.970916	1.07927	1.36953	1.41508	1.08366	1.31234	1.20562																			6.01	1.15039	0.142154	0.0310206
			7.94	1.16284	1.15823	1.06637	1.26671	1.18488	1.64656	1.30726	1.29833	1.16647	1.34683	1.8298	1.56181	1.19822	1.3933	1.07862	1.27343	1.79756	1.67726	1.5161	1.62712	1.47387																			7.94	1.38245	0.234212	0.0511093
			9.88	1.23489	1.21488	1.10335	1.37326	1.28812	1.76704	1.33991	1.3749	1.27308	1.57163	2.05381	1.69773	1.30416	1.49322	1.0943	1.39852	2.07692	1.7469	1.763	1.79386	1.6031																			9.88	1.50317	0.287915	0.0628281
			11.83	1.27906	1.22235	1.13578	1.42478	1.35499	1.80387	1.38212	1.45466	1.41311	1.70464	2.12884	1.81458	1.3008	1.50023	1.22017	1.48957	2.22607	1.77832	1.89757	1.93402	1.94823																			11.83	1.59113	0.31883	0.0695744
			13.83	1.30653	1.21789	1.14864	1.45612	1.43164	1.8472	1.39838	1.49274	1.53753	1.91016	2.17261	1.84922	1.41372	1.56194	1.21531	1.50927	2.46626	1.7981	2.06576	1.94991	2.00311																			13.83	1.65486	0.354186	0.0772896
			15.84	1.32098	1.23664	1.18055	1.46287	1.45918	1.83607	1.39645	1.53354	1.66924	1.90723	2.24084	1.89893	1.42323	1.58879	1.23455	1.52807	2.42162	1.84277	2.02268	2.00992	2.14927																			15.84	1.68397	0.355644	0.0776079
			17.84	1.32948	1.21494	1.21967	1.47835	1.49839	1.88043	1.42066	1.52522	1.69413	1.97743	2.22835	1.92619	1.45193	1.60136	1.29011	1.50548	2.56854	1.82911	2.15964	1.95778	2.09975																			17.84	1.70747	0.369189	0.0805636
			19.84	1.34924	1.21396	1.23543	1.47158	1.52151	1.83075	1.41697	1.53779	1.7739	2.05667	2.17953	1.92524	1.43119	1.60333	1.37751	1.57813	2.52754	1.85138	2.07844	2.07931	2.21219																			19.84	1.72627	0.363259	0.0792695
			21.84	1.33204	1.23001	1.25484	1.47766	1.54129	1.84087	1.44949	1.58064	1.85986	2.08438	2.21527	1.8574	1.49828	1.58118	1.38996	1.54787	2.58006	1.82665	2.26139	2.09819	2.26723																			21.84	1.75117	0.380434	0.0830174
			23.84	1.32911	1.20912	1.27828	1.49465	1.55454	1.84936	1.43327	1.54502	1.98065	2.09559	2.33468	1.91543	1.50849	1.57714	1.38413	1.53489	2.49959	1.86885	2.22264	2.17292	2.28188																			23.84	1.76525	0.388221	0.0847167
			25.84	1.3272	1.21816	1.28451	1.48243	1.54053	1.82457	1.44822	1.56989	1.8776	2.07333	2.15432	1.93977	1.51306	1.57975	1.44418	1.53553	2.5848	1.85192	2.15919	2.1418	2.31071																			25.84	1.75531	0.374822	0.0817928
			27.84	1.33825	1.20732	1.32148	1.50439	1.54046	1.8388	1.45461	1.5572	1.91437	2.11489	2.17007	1.92685	1.54393	1.62015	1.422	1.56493	2.52757	1.82841	2.22484	2.10601	2.3194																			27.84	1.76409	0.369884	0.0807153
			29.84	1.31363	1.20621	1.3265	1.4921	1.5546	1.84996	1.47768	1.58859	1.96826	2.12341	2.17595	1.93229	1.48429	1.57351	1.49048	1.50909	2.56877	1.83228	2.18215	1.98164	2.34899																			29.84	1.76097	0.373034	0.0814027
			31.84	1.30898	1.21286	1.33118	1.47707	1.54187	1.8326	1.46743	1.55967	1.98307	2.0864	2.23083	1.92601	1.52318	1.51753	1.50763	1.51297	2.40393	1.82481	2.16671	2.16004	2.26541																			31.84	1.75429	0.359825	0.0785203
			33.84	1.30213	1.20013	1.31769	1.47881	1.55382	1.85533	1.48061	1.59226	1.94645	2.14283	2.19901	1.90313	1.51139	1.55574	1.48592	1.53317	2.55227	1.81728	2.14768	2.04882	2.32118																			33.84	1.75932	0.371473	0.0810621
			35.84	1.3024	1.19766	1.33774	1.48507	1.56429	1.80749	1.44852	1.57302	1.88596	2.08799	2.13537	1.93575	1.48063	1.55037	1.54449	1.5088	2.40952	1.75331	2.21031	2.09186	2.232																			35.84	1.74012	0.348436	0.0760349
			37.84	1.30874	1.19898	1.3529	1.48804	1.56009	1.83013	1.47023	1.58727	1.95103	2.10957	2.08453	1.86431	1.48994	1.5187	1.54422	1.51206	2.45479	1.75674	2.04516	2.02138	2.19723																			37.84	1.73076	0.334398	0.0729716
			39.85	1.29657	1.18197	1.33849	1.48019	1.55835	1.80194	1.43798	1.61529	1.95606	2.03905	2.13998	1.88079	1.47337	1.5124	1.50793	1.5053	2.48225	1.76296	2.16306	2.03325	2.26828																			39.85	1.73502	0.355183	0.0775072
			41.85	1.31849	1.16201	1.35424	1.4867	1.55693	1.80655	1.47545	1.573	1.91772	2.11518	2.11964	1.83009	1.45383	1.56212	1.51369	1.4994	2.44702	1.73659	2.10637	1.9699	2.27497																			41.85	1.72761	0.344797	0.0752409
			43.85	1.30132	1.17379	1.34731	1.47917	1.54918	1.81684	1.46095	1.62749	1.81413	2.05679	2.0555	1.83615	1.53861	1.56155	1.54984	1.50539	2.42742	1.72329	2.08077	2.04362	2.23144																			43.85	1.72288	0.328851	0.0717611
			45.85	1.29143	1.16849	1.3492	1.46133	1.54426	1.79788	1.43611	1.58387	1.82026	2.0285	2.05145	1.80474	1.42141	1.51671	1.56651	1.45473	2.35894	1.7055	2.08847	2.01581	2.21224																			45.85	1.69894	0.327087	0.0713761
			47.85	1.309	1.16898	1.35758	1.46023	1.53535	1.82866	1.45518	1.57119	1.80222	2.09268	1.98047	1.81491	1.4525	1.51922	1.52262	1.48539	2.34352	1.69396	2.09189	2.0227	2.18868																			47.85	1.69985	0.321593	0.0701773
			49.85	1.31063	1.14306	1.3459	1.46239	1.5617	1.80022	1.44674	1.61613	1.90559	1.96573	1.96481	1.7847	1.46001	1.50094	1.57752	1.47627	2.32447	1.73786	2.01117	1.94981	2.11153																			49.85	1.68844	0.301133	0.0657126
			51.85	1.31195	1.1402	1.36615	1.48253	1.54201	1.75554	1.46345	1.59079	1.87353	2.01729	2.06346	1.75834	1.44281	1.48124	1.51632	1.48881	2.3137	1.69912	2.01887	2.04778	2.21195																			51.85	1.69456	0.319218	0.0696591
			53.85	1.28425	1.15012	1.37688	1.45144	1.55168	1.78338	1.48594	1.64359	1.77325	2.05582	1.97991	1.7693	1.4251	1.45789	1.56578	1.47362	2.31484	1.6509	2.03142	1.93488	2.25838																			53.85	1.68659	0.315546	0.0688578
			55.85	1.28546	1.15526	1.3408	1.46737	1.54218	1.77904	1.45229	1.59804	1.76996	2.07752	1.9542	1.75962	1.46179	1.45625	1.54218	1.48086	2.31045	1.60118	2.027	1.97788	2.08099																			55.85	1.6724	0.30455	0.0664582
			57.85	1.28823	1.13469	1.35953	1.46976	1.53685	1.72794	1.46328	1.62306	1.85114	1.98241	1.99918	1.75441	1.41193	1.4879	1.56213	1.42898	2.27541	1.65587	1.99726	1.91943	2.17082																			57.85	1.67144	0.303069	0.066135
			59.85	1.27456	1.12486	1.35707	1.46989	1.54392	1.68054	1.4898	1.65127	1.88661	2.03751	1.99714	1.75244	1.40376	1.44028	1.56853	1.45756	2.31214	1.63752	2.04058	1.95519	2.08682																			59.85	1.67466	0.309885	0.0676225
			61.86	1.26351	1.12765	1.35286	1.46362	1.53047	1.69524	1.43288	1.61571	1.79494	1.97131	1.97297	1.724	1.42358	1.44952	1.51273	1.45476	2.17168	1.66353	2.04934	1.93223	2.18362																			61.86	1.65648	0.298971	0.0652409
			63.86	1.26536	1.13913	1.37128	1.48358	1.52929	1.6912	1.47137	1.61668	1.8772	1.9213	1.96068	1.76848	1.39263	1.45327	1.51826	1.43729	2.255	1.5255	2.02413	1.92622	2.12946																			63.86	1.65511	0.299504	0.0653572
																																													n	20
																																												mean BRCT	sqrt(n)	4.47214
	Ku70-L310R	GFP-BRCT	Time [s]	Ku70-L310R #1	Ku70-L310R #2	Ku70-L310R #3	Ku70-L310R #4	Ku70-L310R #5	Ku70-L310R #6	Ku70-L310R #7	Ku70-L310R #8	Ku70-L310R #9	Ku70-L310R #10	Ku70-L310R #11	Ku70-L310R #12	Ku70-L310R #13	Ku70-L310R #14	Ku70-L310R #15	Ku70-L310R #16	Ku70-L310R #17	Ku70-L310R #18	Ku70-L310R #19	Ku70-L310R #20																				Time [s]	Ku70-L310R	SD	SE
			0	1	1	1	1	1	1	1	1	1	1	1	1	1	1	1	1	1	1	1	1																				0	1	0	0
			2	0.995874	0.99844	0.998261	0.977982	1.00564	1.00994	1.00631	1.01607	0.997488	1.00535	0.996903	1.00552	0.99176	1.00222	1.01047	0.998424	0.990691	0.995842	1.03125	1.00956																				2	1.0022	0.0109327	0.000546636
			4	1.01486	0.996752	0.994565	0.996891	0.991234	1.01037	0.997643	1.01176	1.00409	1.00908	0.997023	0.997271	0.99637	0.980776	1.01789	1.01621	0.985786	0.980829	1.01453	0.995378																				4	1.00047	0.0114196	0.00057098
			6.01	0.978402	0.981074	0.936913	0.961861	1.04213	0.922504	1.01681	1.01058	0.980454	1.01748	0.99041	0.925152	0.988961	0.966097	0.976081	0.977505	0.915321	0.946817	0.938793	0.944973																				6.01	0.970916	0.0348093	0.00174046
			7.94	1.05229	1.02638	1.00853	0.995012	1.05041	1.0025	1.06799	1.06047	1.03668	1.02824	1.01577	0.985515	1.04492	1.04987	1.01455	1.05514	0.952014	0.991003	0.990644	0.992374																				7.94	1.02102	0.0311278	0.00155639
			9.88	1.05573	1.04647	1.02978	1.0017	1.06684	1.0366	1.09839	1.07715	1.05874	1.04635	1.03019	1.02932	1.10241	1.05128	1.04837	1.10487	0.97348	1.02966	1.02378	1.01851																				9.88	1.04648	0.0330071	0.00165036
			11.83	1.05413	1.08088	1.03228	1.01392	1.07794	1.05242	1.08354	1.08817	1.03711	1.06084	1.05697	1.04164	1.10624	1.08593	1.09042	1.09953	0.995131	1.02884	1.05528	1.02003																				11.83	1.05806	0.030764	0.0015382
			13.83	1.04103	1.06445	1.04063	1.01256	1.06158	1.08061	1.10798	1.08246	1.06263	1.05831	1.01788	1.06274	1.107	1.08918	1.11106	1.12253	1.00198	1.03183	1.07183	1.04424																				13.83	1.06362	0.0339458	0.00169729
			15.84	1.06253	1.08075	1.04656	1.01411	1.05504	1.08424	1.10008	1.08727	1.07003	1.05353	1.04774	1.05183	1.13747	1.07649	1.1128	1.11213	1.02201	1.05361	1.09417	1.03432																				15.84	1.06984	0.0317893	0.00158946
			17.84	1.07043	1.10137	1.04985	1.03367	1.06109	1.0785	1.11629	1.09066	1.07992	1.0454	1.03356	1.09452	1.11604	1.09144	1.13267	1.08668	1.03407	1.05366	1.08255	1.05963																				17.84	1.0756	0.02906	0.001453
			19.84	1.05786	1.10875	1.06493	1.04066	1.0526	1.07963	1.13517	1.09779	1.06993	1.06475	1.05178	1.09761	1.1131	1.11034	1.13317	1.13665	1.02589	1.0444	1.10359	1.07383																				19.84	1.08312	0.033474	0.0016737
			21.84	1.06934	1.09749	1.07455	1.06168	1.07209	1.07635	1.13088	1.08338	1.09693	1.04406	1.04941	1.09906	1.11884	1.09308	1.14356	1.11695	1.04724	1.06944	1.08254	1.06208																				21.84	1.08445	0.0276634	0.00138317
			23.84	1.08337	1.11419	1.08039	1.0389	1.05731	1.09107	1.13952	1.09153	1.06787	1.06325	1.05751	1.10917	1.10543	1.09429	1.12611	1.12822	1.05197	1.06057	1.08524	1.06194																				23.84	1.08539	0.0282879	0.0014144
			25.84	1.06493	1.10596	1.0769	1.04272	1.06304	1.12353	1.11866	1.0686	1.06587	1.04531	1.04629	1.11872	1.12312	1.07912	1.13712	1.11548	1.05362	1.06955	1.08296	1.05587																				25.84	1.08287	0.0305724	0.00152862
			27.84	1.08006	1.13162	1.0709	1.05829	1.05786	1.11656	1.15429	1.0716	1.09463	1.06116	1.04387	1.14742	1.08821	1.09436	1.13985	1.13287	1.07642	1.05701	1.09369	1.06217																				27.84	1.09164	0.0340612	0.00170306
			29.84	1.10063	1.10958	1.07442	1.06004	1.07528	1.09423	1.12103	1.07471	1.09344	1.05347	1.05555	1.13443	1.08282	1.10154	1.13988	1.13844	1.06619	1.06661	1.10336	1.06561																				29.84	1.09056	0.0276015	0.00138007
			31.84	1.09577	1.12279	1.07054	1.02785	1.07674	1.10055	1.13872	1.10055	1.09883	1.07663	1.04238	1.13191	1.1232	1.11797	1.14862	1.12261	1.04813	1.06571	1.08555	1.05241																				31.84	1.09237	0.0343742	0.00171871
			33.84	1.08424	1.12236	1.08823	1.07284	1.08148	1.09943	1.13404	1.08161	1.08079	1.06295	1.04343	1.10779	1.12972	1.07772	1.14805	1.11258	1.08676	1.07437	1.10988	1.06165																				33.84	1.093	0.0268857	0.00134428
			35.84	1.08982	1.13908	1.09163	1.04199	1.0814	1.10664	1.12904	1.09514	1.10173	1.06686	1.02226	1.13704	1.13615	1.10503	1.13771	1.11591	1.07898	1.08697	1.10486	1.06897																				35.84	1.09686	0.0318291	0.00159145
			37.84	1.09586	1.13606	1.07739	1.06618	1.0777	1.08759	1.13354	1.09563	1.09269	1.07119	1.01749	1.11392	1.12597	1.11889	1.14842	1.11005	1.06888	1.08651	1.08975	1.07901																				37.84	1.09464	0.0301319	0.0015066
			39.85	1.1104	1.12895	1.09164	1.07698	1.09376	1.0762	1.1362	1.08849	1.09186	1.05098	1.03247	1.13001	1.14101	1.10612	1.14781	1.1231	1.10366	1.09652	1.11552	1.08293																				39.85	1.10123	0.0295502	0.00147751
			41.85	1.10514	1.1391	1.08209	1.06412	1.08489	1.07776	1.146	1.08814	1.10247	1.08509	1.02723	1.12759	1.12022	1.10217	1.13844	1.14097	1.1056	1.0819	1.09565	1.08																				41.85	1.09973	0.0297137	0.00148569
			43.85	1.0996	1.14279	1.09445	1.06353	1.07045	1.07873	1.11443	1.09992	1.09852	1.07951	1.00794	1.14312	1.08912	1.09689	1.15867	1.14895	1.09607	1.0915	1.11608	1.0728																				43.85	1.09815	0.0343871	0.00171935
			45.85	1.10672	1.14296	1.10515	1.07106	1.06638	1.06759	1.13186	1.07748	1.11083	1.08734	1.02436	1.11274	1.10548	1.10201	1.17743	1.10698	1.06711	1.08784	1.12993	1.08357																				45.85	1.09824	0.0332692	0.00166346
			47.85	1.10087	1.15048	1.09598	1.06012	1.08436	1.07546	1.12343	1.10313	1.09632	1.07648	1.01678	1.13866	1.12363	1.09494	1.15073	1.1275	1.119	1.08042	1.12404	1.0846																				47.85	1.10135	0.0324331	0.00162166
			49.85	1.11984	1.15202	1.09899	1.06687	1.05737	1.08665	1.13289	1.09566	1.10466	1.05906	1.03959	1.11358	1.11015	1.11787	1.1396	1.12212	1.10487	1.11138	1.1298	1.06792																				49.85	1.10155	0.0302007	0.00151003
			51.85	1.12393	1.13609	1.10275	1.0783	1.09431	1.08296	1.15621	1.09717	1.13122	1.07715	1.03195	1.12577	1.09671	1.09513	1.15194	1.13535	1.10854	1.08694	1.14476	1.11238																				51.85	1.10848	0.0304183	0.00152092
			53.85	1.12724	1.15026	1.09694	1.06398	1.06501	1.06192	1.12385	1.11153	1.1259	1.08913	1.03134	1.13434	1.11858	1.08957	1.15367	1.13471	1.1127	1.07631	1.13725	1.09396																				53.85	1.10491	0.0331157	0.00165578
			55.85	1.14221	1.12795	1.10279	1.07236	1.06339	1.07661	1.14812	1.07801	1.1359	1.08196	1.01908	1.11571	1.10957	1.09991	1.153	1.13522	1.13088	1.09019	1.1696	1.09309																				55.85	1.10728	0.0366017	0.00183009
			57.85	1.11705	1.15486	1.09627	1.06934	1.06515	1.08934	1.13548	1.079	1.12609	1.08183	1.01532	1.12166	1.08549	1.11507	1.14465	1.10284	1.12816	1.06266	1.12036	1.10991																				57.85	1.10103	0.033285	0.00166425
			59.85	1.13619	1.12868	1.11074	1.06082	1.07899	1.06248	1.14241	1.09395	1.11452	1.08408	1.03626	1.11136	1.09865	1.11273	1.13863	1.13635	1.11785	1.07447	1.15291	1.11039																				59.85	1.10512	0.0311657	0.00155828
			61.86	1.14193	1.1318	1.10116	1.07462	1.08791	1.07031	1.14586	1.10402	1.1086	1.0847	1.02333	1.09955	1.1026	1.12897	1.13785	1.11851	1.14301	1.08123	1.13453	1.11189																				61.86	1.10662	0.0308032	0.00154016
			63.86	1.11342	1.16098	1.10308	1.07182	1.07636	1.08031	1.14553	1.07418	1.13859	1.10558	1.0057	1.1122	1.11247	1.11679	1.15382	1.09322	1.13994	1.06008	1.13674	1.11189																				63.86	1.10563	0.0372581	0.0018629
																																													n	20
																																												mean PAXX	sqrt(n)	4.47214
	Ku70-L310R	mCh-PAXX	Time [s]	Ku70-L310R #1	Ku70-L310R #2	Ku70-L310R #3	Ku70-L310R #4	Ku70-L310R #5	Ku70-L310R #6	Ku70-L310R #7	Ku70-L310R #8	Ku70-L310R #9	Ku70-L310R #10	Ku70-L310R #11	Ku70-L310R #12	Ku70-L310R #13	Ku70-L310R #14	Ku70-L310R #15	Ku70-L310R #16	Ku70-L310R #17	Ku70-L310R #18	Ku70-L310R #19	Ku70-L310R #20																				Time [s]	Ku70-L310R	SD	SE
			0	1	1	1	1	1	1	1	1	1	1	1	1	1	1	1	1	1	1	1	1																				0	1	0	0
			2	1.00078	0.996355	0.999426	1.02098	1.00519	0.998429	0.997455	0.994192	0.994095	0.986626	0.999096	0.994753	0.997057	1.00159	1.01335	0.975422	0.999367	1.00479	1.01868	1.01409																				2	1.00059	0.0105718	0.00236392
			4	1.00101	1.01055	1.00896	0.99646	0.9736	0.99827	0.996659	0.994462	0.998318	0.994536	1.0022	0.993743	0.997083	0.995708	1.01146	0.980117	0.98662	1.01129	1.00681	1.00599																				4	0.998191	0.0100008	0.00223624
			6.01	1.04904	0.983755	0.990217	1.24931	1.3701	1.13771	1.41962	1.44301	1.03968	1.16722	1.14062	1.10646	1.19554	1.08536	1.03999	1.02754	0.970547	1.0031	1.04542	1.04707																				6.01	1.12557	0.143553	0.0320994
			7.94	1.40445	1.15551	1.16647	1.52828	1.77389	1.53115	1.91733	1.91966	1.17542	1.24139	1.27566	1.32193	1.58411	1.40199	1.19145	1.17743	1.07763	1.1167	1.23834	1.22226																				7.94	1.37105	0.259015	0.0579175
			9.88	1.52004	1.2159	1.22012	1.64805	1.88184	1.78266	2.12462	2.08109	1.22644	1.27585	1.31959	1.42473	1.81245	1.59277	1.2885	1.27025	1.18386	1.15321	1.41853	1.32027																				9.88	1.48804	0.3042	0.0680212
			11.83	1.58069	1.23647	1.23898	1.68252	1.92831	1.96168	2.22269	2.17228	1.24077	1.28278	1.33048	1.56016	1.93616	1.68068	1.36433	1.30305	1.24658	1.19845	1.52291	1.40574																				11.83	1.55479	0.330835	0.073977
			13.83	1.58912	1.2244	1.22986	1.66231	1.96803	2.11543	2.3155	2.16501	1.24627	1.28424	1.33416	1.62522	1.98523	1.75361	1.41505	1.30757	1.30746	1.22758	1.60903	1.46687																				13.83	1.5916	0.351158	0.0785213
			15.84	1.58144	1.23271	1.22632	1.6293	1.94203	2.17994	2.31498	2.13176	1.24048	1.24889	1.34032	1.70542	1.99646	1.75923	1.45787	1.31009	1.38005	1.26628	1.63951	1.52854																				15.84	1.60558	0.348431	0.0779116
			17.84	1.59609	1.22821	1.24068	1.65706	1.97862	2.19112	2.30705	2.14023	1.2428	1.24362	1.30341	1.75966	2.00456	1.77257	1.45884	1.30202	1.41301	1.27385	1.67043	1.54322																				17.84	1.61635	0.353149	0.0789665
			19.84	1.60069	1.23278	1.23024	1.68512	1.96809	2.2242	2.28966	2.13918	1.2355	1.24754	1.32838	1.84194	1.99841	1.79502	1.47546	1.28892	1.45672	1.31119	1.67629	1.57078																				19.84	1.6298	0.352554	0.0788335
			21.84	1.58682	1.22369	1.22058	1.66851	1.95084	2.25347	2.2525	2.1112	1.22598	1.24252	1.32397	1.90693	1.95876	1.80601	1.47253	1.29041	1.50222	1.34446	1.70074	1.56716																				21.84	1.63046	0.34917	0.0780767
			23.84	1.58177	1.20553	1.20029	1.63464	1.94737	2.27952	2.24184	2.09599	1.24061	1.24546	1.31074	1.93133	1.95806	1.80116	1.48797	1.26606	1.53644	1.3664	1.67647	1.56201																				23.84	1.62848	0.351539	0.0786066
			25.84	1.54973	1.20189	1.20663	1.64912	1.94076	2.32944	2.21085	2.08962	1.2241	1.21942	1.28262	1.95163	1.93822	1.80251	1.45788	1.27164	1.54228	1.398	1.68227	1.56687																				25.84	1.62577	0.356289	0.0796686
			27.84	1.53855	1.19073	1.18557	1.63234	1.95231	2.30199	2.17891	2.00666	1.2258	1.20865	1.27696	1.96074	1.95057	1.77771	1.46281	1.25593	1.56896	1.41165	1.67138	1.55148																				27.84	1.61548	0.349433	0.0781356
			29.84	1.54146	1.17678	1.18126	1.62735	1.91265	2.27156	2.16035	2.02702	1.21978	1.22003	1.27244	1.96721	1.96046	1.80072	1.45406	1.24298	1.58953	1.41437	1.67993	1.53522																				29.84	1.61276	0.347599	0.0777255
			31.84	1.54486	1.17727	1.18946	1.60487	1.9484	2.25545	2.12717	2.03655	1.213	1.20617	1.26508	1.98208	1.91297	1.77162	1.4539	1.22471	1.59268	1.44136	1.67303	1.54224																				31.84	1.60814	0.344503	0.0770332
			33.84	1.55908	1.16694	1.17704	1.59604	1.92818	2.27306	2.0852	1.99417	1.21347	1.19609	1.24914	1.97353	1.90466	1.75442	1.4274	1.22226	1.60175	1.45595	1.65564	1.53707																				33.84	1.59855	0.341184	0.076291
			35.84	1.5192	1.17135	1.18696	1.59394	1.93161	2.21023	2.06233	1.96911	1.2057	1.21022	1.25185	1.94941	1.87562	1.76645	1.44339	1.21425	1.57511	1.43685	1.65907	1.52661																				35.84	1.58796	0.328806	0.0735233
			37.84	1.52451	1.16256	1.15186	1.55881	1.9182	2.22582	2.04965	1.94577	1.19364	1.19376	1.23974	1.94721	1.87384	1.74611	1.42591	1.20372	1.59952	1.44744	1.63906	1.52021																				37.84	1.57837	0.332472	0.074343
			39.85	1.49215	1.15927	1.15276	1.54909	1.92369	2.19866	2.07732	1.91247	1.19321	1.19564	1.21987	1.93786	1.86704	1.73437	1.41411	1.1885	1.61808	1.45428	1.65674	1.50746																				39.85	1.57263	0.332167	0.0742748
			41.85	1.48589	1.1533	1.14371	1.5601	1.89112	2.16182	2.05852	1.8928	1.18261	1.18351	1.21386	1.93347	1.84555	1.74041	1.41492	1.18164	1.61383	1.44751	1.66589	1.50429																				41.85	1.56374	0.326597	0.0730292
			43.85	1.47724	1.15721	1.14658	1.54543	1.88522	2.14309	2.05904	1.88881	1.18025	1.19294	1.20789	1.93984	1.83217	1.71414	1.4279	1.16971	1.59881	1.43527	1.64689	1.51629																				43.85	1.55824	0.323176	0.0722643
			45.85	1.45631	1.1583	1.1392	1.51257	1.87527	2.10016	2.05593	1.83843	1.17231	1.18269	1.2042	1.88576	1.79474	1.71249	1.39587	1.16998	1.60178	1.42531	1.64327	1.50781																				45.85	1.54162	0.31386	0.0701811
			47.85	1.47698	1.17115	1.15077	1.517	1.8972	2.09668	1.99078	1.87011	1.18515	1.17787	1.20641	1.87522	1.81182	1.70095	1.39058	1.16248	1.57106	1.42799	1.63972	1.48945																				47.85	1.54047	0.308909	0.0690742
			49.85	1.45081	1.13732	1.1489	1.5363	1.8827	2.04354	1.99674	1.81433	1.16612	1.17136	1.2145	1.89093	1.78186	1.68482	1.36897	1.1499	1.60352	1.44812	1.64168	1.48898																				49.85	1.53107	0.304998	0.0681997
			51.85	1.43946	1.1458	1.14048	1.52702	1.89967	2.03897	1.9864	1.78599	1.16508	1.17172	1.18985	1.90341	1.7758	1.68649	1.37073	1.14808	1.587	1.43302	1.61555	1.49532																				51.85	1.52529	0.305272	0.0682609
			53.85	1.44958	1.13734	1.13344	1.52931	1.85261	2.05414	1.95103	1.81236	1.16793	1.16615	1.2002	1.85999	1.75898	1.6779	1.38031	1.15569	1.60274	1.41613	1.61424	1.48563																				53.85	1.52028	0.298865	0.0668282
			55.85	1.43307	1.14403	1.10907	1.49086	1.85822	2.03644	1.94131	1.8146	1.1551	1.16168	1.19363	1.86145	1.75728	1.64996	1.35067	1.14048	1.60292	1.39731	1.61819	1.48897																				55.85	1.51026	0.301331	0.0673797
			57.85	1.44878	1.13203	1.12413	1.48585	1.83883	2.03322	1.94635	1.7639	1.15752	1.16311	1.2037	1.84477	1.72741	1.66565	1.34065	1.14009	1.59445	1.39619	1.60265	1.49378																				57.85	1.50515	0.29458	0.0658701
			59.85	1.43431	1.1325	1.11745	1.47775	1.85	1.9822	1.93613	1.73611	1.16071	1.16923	1.19039	1.84985	1.70686	1.66632	1.33707	1.11903	1.57008	1.40162	1.62503	1.46984																				59.85	1.49662	0.290463	0.0649495
			61.86	1.40261	1.12351	1.1148	1.48229	1.81496	1.96335	1.90333	1.75529	1.14713	1.17657	1.17837	1.82075	1.70644	1.64374	1.32936	1.11961	1.58887	1.41444	1.60533	1.46527																				61.86	1.4878	0.284581	0.0636343
			63.86	1.42528	1.12192	1.12346	1.47392	1.83729	1.99981	1.90008	1.74502	1.14078	1.16109	1.18835	1.79775	1.72082	1.63895	1.33869	1.09047	1.54884	1.41946	1.61132	1.46157																				63.86	1.48724	0.288885	0.0645965

## Sheet: Figure 3f
Laser micro-irradiation
Ku80 mutants																																		n	20
																																	GFP-BRCT	sqrt(n)	4.47214
	Ku80-WT	GFP-BRCT	Time [s]	Ku80-WT #1	Ku80-WT #2	Ku80-WT #3	Ku80-WT #4	Ku80-WT #5	Ku80-WT #6	Ku80-WT #7	Ku80-WT #8	Ku80-WT #9	Ku80-WT #10	Ku80-WT #11	Ku80-WT #12	Ku80-WT #13	Ku80-WT #14	Ku80-WT #15	Ku80-WT #16	Ku80-WT #17	Ku80-WT #18	Ku80-WT #19	Ku80-WT #20									Time [s]	Ku80-WT	SD	SE
			0	1	1	1	1	1	1	1	1	1	1	1	1	1	1	1	1	1	1	1	1									0	1	0	0
			2.01	0.905358	1.00383	1.03817	1.05241	1.01432	0.904238	1.00259	1.01615	1.06089	0.932804	1.01327	1.08135	1.00438	0.989473	0.967764	1.00477	1.05996	0.982554	0.968648	0.991673									2.01	0.999731	0.0481111	0.010758
			4.01	1.02128	0.968257	1.00758	1.00119	1.04457	0.867496	1.11511	1.01058	0.998823	0.958405	0.993179	1.01119	0.971822	1.00398	0.98248	1.05507	1.05333	1.09398	0.96483	0.995757									4.01	1.00595	0.0526667	0.0117766
			7.38	1.57653	1.53449	1.43455	1.56892	1.19985	1.31722	1.30509	1.42161	1.37439	1.87225	1.98405	1.75875	1.30259	1.57645	1.15191	1.39516	1.42295	1.28498	1.37316	1.58586									7.38	1.47204	0.214758	0.0480213
			9.32	2.08251	1.91643	2.2469	2.20811	1.72565	1.53323	1.61765	1.9984	2.05684	2.09906	2.58718	2.58345	1.84437	2.13064	1.42575	1.72334	1.90144	1.78609	2.09591	1.73729									9.32	1.96501	0.308854	0.0690619
			11.27	2.39355	2.22801	2.57964	2.56579	2.05698	1.73666	1.78466	2.07548	2.24544	2.08059	2.66803	2.83486	2.44878	2.27024	1.51394	1.70731	1.92748	2.43421	2.1817	1.6985									11.27	2.17159	0.36439	0.08148
			13.27	2.75039	2.3789	2.78552	2.53151	2.36792	1.75939	1.9237	2.04473	2.38019	1.99305	2.92811	3.24354	2.57336	2.39094	1.58527	1.75635	1.78149	2.526	2.44	1.66725									13.27	2.29038	0.459687	0.102789
			15.27	2.96833	2.57761	3.01648	2.67451	2.57222	1.98239	1.98362	1.99129	2.38449	2.16499	2.89581	3.2351	2.80969	2.3236	1.56802	1.78583	1.93998	2.68392	2.31499	1.71305									15.27	2.3793	0.478978	0.107103
			17.28	2.86429	2.57456	2.84568	2.5431	2.71874	1.82648	2.04649	2.06067	2.37026	2.03998	3.31153	2.99829	2.95922	2.38105	1.58179	1.68973	1.78963	2.61573	2.45147	1.65078									17.28	2.36597	0.50794	0.113579
			19.28	3.0504	2.6501	2.81719	2.65744	2.76041	1.92736	2.19975	1.936	2.26683	2.04884	3.14165	3.06945	2.91421	2.57629	1.49228	1.67432	1.82586	2.96237	2.38614	1.72039									19.28	2.40386	0.524531	0.117289
			21.28	3.04638	2.81789	2.93221	2.615	2.85421	1.97347	2.14997	1.91082	2.43997	2.10319	3.15426	3.04352	3.14429	2.50067	1.53015	1.73474	1.81032	2.94185	2.24774	1.66397									21.28	2.43073	0.544608	0.121778
			23.28	3.02088	2.65009	3.17821	2.62224	2.93064	2.02094	2.21833	2.09533	2.25366	2.03945	3.0946	2.75215	3.0752	2.56698	1.52741	1.65969	1.72212	2.82509	2.24561	1.64625									23.28	2.40724	0.534909	0.119609
			25.28	3.07209	2.76384	2.99088	2.84318	2.97245	2.02749	2.1512	1.98063	2.23508	2.03978	3.19016	2.95025	3.14635	2.47773	1.50872	1.59354	1.80394	2.82573	2.38528	1.6953									25.28	2.43268	0.55903	0.125003
			27.28	3.03593	2.88256	3.0192	2.77055	2.91034	2.02433	2.16715	1.85859	2.24862	2.03644	2.90574	2.88378	3.33294	2.66583	1.56754	1.59014	1.68853	2.88939	2.35048	1.75601									27.28	2.42921	0.561367	0.125525
			29.28	2.93788	2.97383	2.99981	2.78274	2.96203	1.95641	2.07637	1.83182	2.2909	2.04715	3.0199	2.70268	3.09202	2.41574	1.4811	1.57415	1.76033	2.98258	2.24073	1.712									29.28	2.39201	0.558613	0.12491
			31.28	2.96542	2.86108	2.90274	2.90859	3.10247	1.97474	2.11025	1.75939	2.25352	1.99575	2.92436	2.72552	3.2117	2.52311	1.4226	1.59745	1.68089	2.82665	2.30117	1.63749									31.28	2.38425	0.577514	0.129136
			33.28	3.06333	2.85473	2.79566	2.90528	2.67233	1.88339	2.33744	1.76439	2.2585	1.99535	3.1533	2.57989	3.03344	2.4045	1.45663	1.60399	1.67165	2.92375	2.28663	1.68463									33.28	2.36644	0.553597	0.123788
			35.29	2.87907	2.89317	2.98724	2.90554	3.05503	1.7827	2.17161	1.87974	2.31364	2.05158	2.88886	2.70678	3.07812	2.47217	1.46496	1.57728	1.78981	2.90182	2.19461	1.60189									35.29	2.37978	0.560987	0.125441
			37.29	2.92604	2.9942	2.93348	2.75203	2.88963	1.97679	2.00695	1.84622	2.19879	2.06161	2.96711	2.52746	3.26449	2.45117	1.4668	1.51348	1.59128	2.95286	2.22447	1.69146									37.29	2.36182	0.574972	0.128568
			39.29	3.13046	2.85701	2.8584	2.79691	2.94709	1.82454	2.0697	1.76716	2.21611	1.95294	2.9579	2.60384	3.21279	2.42162	1.45531	1.51481	1.75161	2.96892	2.32152	1.61358									39.29	2.36211	0.585514	0.130925
			41.29	3.03537	3.09966	2.92793	2.93589	2.98066	1.8498	2.15941	1.83411	2.20959	1.97666	2.77632	2.67512	3.15335	2.39691	1.39788	1.56915	1.58835	3.02731	2.17958	1.6482									41.29	2.37106	0.599181	0.133981
			43.29	3.01891	3.02871	2.8528	2.79373	2.88573	1.8852	2.02454	1.68766	2.13558	1.94186	2.88798	2.62619	2.94276	2.4509	1.38843	1.48847	1.69215	2.87427	2.24344	1.59581									43.29	2.32226	0.575121	0.128601
			45.29	3.09841	2.90822	2.97255	2.8634	2.90203	1.84919	1.96745	1.68283	2.17019	1.84098	2.90848	2.71399	3.26944	2.46883	1.39837	1.50427	1.60979	2.84451	2.23703	1.63556									45.29	2.34228	0.615609	0.137654
			47.29	2.74323	2.90455	2.93078	2.80465	2.85955	1.83403	1.99055	1.72967	2.09113	1.92676	2.82191	2.76	2.89087	2.40496	1.4253	1.52337	1.58085	2.80109	2.26223	1.55863									47.29	2.2922	0.556264	0.124384
			49.29	2.71368	2.96572	2.75608	2.78081	3.08238	1.69549	1.99744	1.7289	2.2243	1.90614	2.90699	2.7087	3.1664	2.30835	1.36799	1.49509	1.52469	2.90107	2.15421	1.65444									49.29	2.30194	0.598799	0.133896
			51.29	3.08724	2.94403	2.79892	2.92623	2.83502	1.88158	1.99187	1.75562	2.18746	1.83947	2.76592	2.53454	3.22516	2.43436	1.38173	1.42592	1.55697	2.73756	2.19514	1.67894									51.29	2.30918	0.591379	0.132236
			53.29	2.96752	3.02571	2.86804	2.70462	2.8202	1.73099	2.00681	1.80365	2.06644	1.89701	2.89948	2.53916	3.21776	2.34748	1.44331	1.49859	1.53284	2.93981	2.12767	1.5687									53.29	2.30029	0.598329	0.13379
			55.29	2.7671	2.8375	2.82833	2.85884	2.96161	1.79768	1.86552	1.73471	2.07333	1.81175	2.60833	2.49634	2.8823	2.38433	1.3283	1.46143	1.48915	2.94427	2.12808	1.56856									55.29	2.24137	0.575017	0.128578
			57.29	2.83019	2.95234	2.88537	2.86845	2.84991	1.66245	1.90468	1.7	2.06493	1.89464	2.72632	2.44684	2.93613	2.39753	1.38476	1.48625	1.58347	2.72559	2.17963	1.58971									57.29	2.25346	0.566834	0.126748
			59.3	2.87277	2.87852	2.75388	2.71016	2.95348	1.61775	1.82232	1.69226	2.05008	1.78408	2.82861	2.61184	3.05132	2.30332	1.3867	1.45849	1.56563	2.70794	2.0774	1.58588									59.3	2.23562	0.585861	0.131003
			61.3	2.74036	2.8152	2.71515	2.84132	3.00506	1.73078	1.77595	1.77087	1.96692	1.82584	2.68271	2.41439	2.73298	2.1381	1.37074	1.40078	1.4881	2.6694	2.05455	1.54448									61.3	2.18418	0.554408	0.123969
			63.3	2.59628	2.76043	2.65462	2.6728	2.91857	1.6935	1.74703	1.67406	1.93988	1.90375	2.6066	2.5695	2.8802	2.15977	1.36428	1.42344	1.44446	2.56813	2.24156	1.55242									63.3	2.16856	0.537379	0.120162
			65.3	2.61217	2.84411	2.72301	2.64875	2.96584	1.71574	1.8287	1.7073	1.97693	1.86073	2.60623	2.47479	2.81872	2.19478	1.39582	1.42147	1.5141	2.77215	2.01761	1.54769									65.3	2.18233	0.540599	0.120882
																																		n	20
																																	mCh-PAXX	sqrt(n)	4.47214
	Ku80-WT	mCh-PAXX	Time [s]	Ku80-WT #1	Ku80-WT #2	Ku80-WT #3	Ku80-WT #4	Ku80-WT #5	Ku80-WT #6	Ku80-WT #7	Ku80-WT #8	Ku80-WT #9	Ku80-WT #10	Ku80-WT #11	Ku80-WT #12	Ku80-WT #13	Ku80-WT #14	Ku80-WT #15	Ku80-WT #16	Ku80-WT #17	Ku80-WT #18	Ku80-WT #19	Ku80-WT #20									Time [s]	Ku80-WT	SD	SE
			0	1	1	1	1	1	1	1	1	1	1	1	1	1	1	1	1	1	1	1	1									0	1	0	0
			2.01	0.997031	0.99332	0.981168	0.990228	0.993426	1.07986	0.981961	1.02456	0.978351	1.00109	1.03257	1.02526	0.945155	1.02236	0.976892	1.02809	1.03534	1.02743	0.967649	1.00123									2.01	1.00415	0.0303993	0.00679749
			4.01	0.994174	1.00753	1.0166	0.989992	0.975807	1.03245	0.994997	1.03814	1.0061	0.98929	1.05679	1.00927	0.970523	1.06293	0.962101	1.03716	1.0219	1.00448	0.98402	1.0153									4.01	1.00848	0.0273817	0.00612273
			7.38	1.23622	1.3896	1.35161	1.20991	1.05925	1.15227	1.08977	1.20715	1.15208	1.3481	1.50714	1.5491	1.16138	1.42244	1.10831	1.13811	1.4178	1.2735	1.34462	1.27301									7.38	1.26957	0.141526	0.0316463
			9.32	1.55963	1.94654	1.98436	1.44415	1.36858	1.39832	1.31858	1.5921	1.47645	1.54048	1.89705	2.1512	1.74737	1.95952	1.26169	1.32286	1.8668	1.99903	1.7271	1.52602									9.32	1.65439	0.272724	0.0609829
			11.27	1.77504	2.29986	2.27152	1.58692	1.49609	1.48368	1.34346	1.65599	1.61229	1.62468	2.04477	2.55669	2.13789	2.24622	1.30541	1.36429	1.87834	2.28013	2.0838	1.54299									11.27	1.8295	0.380571	0.0850983
			13.27	1.79348	2.41768	2.54354	1.63623	1.60671	1.54453	1.40182	1.69792	1.65889	1.60352	2.09906	2.50991	2.33466	2.33047	1.35418	1.37742	1.88763	2.48966	2.03381	1.59414									13.27	1.89576	0.412073	0.0921423
			15.27	1.87705	2.5157	2.66992	1.6381	1.69138	1.61224	1.46648	1.6659	1.64329	1.64169	2.19221	2.55317	2.41013	2.48988	1.36157	1.37318	1.86275	2.67605	2.09565	1.6229									15.27	1.95296	0.45265	0.101216
			17.28	1.85462	2.61976	2.67098	1.64004	1.72448	1.60464	1.45445	1.66035	1.669	1.63337	2.14525	2.56119	2.5229	2.51735	1.33008	1.39843	1.90615	2.78829	2.17202	1.65444									17.28	1.97639	0.477386	0.106747
			19.28	1.86121	2.67508	2.74748	1.66906	1.70903	1.63208	1.50997	1.59928	1.71908	1.67245	2.11088	2.44713	2.50568	2.63314	1.35353	1.35261	1.91035	2.70108	2.0996	1.63904									19.28	1.97739	0.474927	0.106197
			21.28	1.86661	2.83636	2.76958	1.68429	1.75752	1.63822	1.5485	1.65445	1.63137	1.59555	2.14958	2.4874	2.59428	2.63363	1.3345	1.37271	1.90798	2.97494	2.14231	1.67573									21.28	2.01278	0.520814	0.116458
			23.28	1.85532	2.89547	2.74106	1.64055	1.77761	1.67274	1.52072	1.64611	1.64852	1.68253	2.12078	2.43697	2.52902	2.62652	1.33943	1.35573	1.86541	2.90737	2.12083	1.61439									23.28	1.99986	0.511504	0.114376
			25.28	1.85702	2.82141	2.7726	1.70658	1.76044	1.6409	1.57602	1.61838	1.62046	1.67454	2.10952	2.39354	2.48862	2.57771	1.33478	1.36857	1.83089	2.83997	2.03848	1.63191									25.28	1.98312	0.491286	0.109855
			27.28	1.88144	2.77696	2.83058	1.69839	1.78802	1.6619	1.55875	1.63937	1.61094	1.67103	2.1177	2.37217	2.65205	2.68808	1.3345	1.34775	1.87334	2.99339	2.09803	1.67387									27.28	2.01341	0.521975	0.116717
			29.28	1.83796	2.85233	2.84488	1.70002	1.79957	1.64529	1.56111	1.6085	1.65092	1.62536	2.11834	2.29256	2.60763	2.61708	1.32193	1.33863	1.86492	2.94636	2.10322	1.6536									29.28	1.99951	0.519205	0.116098
			31.28	1.84025	2.91767	2.78832	1.6795	1.79639	1.69069	1.54006	1.7065	1.64871	1.61216	2.17703	2.41113	2.64137	2.73386	1.30292	1.33322	1.76063	3.1021	2.07967	1.62483									31.28	2.01935	0.552162	0.123467
			33.28	1.8235	3.00487	2.6251	1.72018	1.76761	1.6212	1.54647	1.67245	1.68778	1.65499	2.16234	2.38318	2.61408	2.64968	1.30219	1.32374	1.82201	3.00821	1.95094	1.57983									33.28	1.99602	0.532145	0.118991
			35.29	1.87754	2.95564	2.71132	1.76317	1.7736	1.65195	1.49078	1.70056	1.6356	1.63775	2.09957	2.47295	2.52568	2.60934	1.30896	1.30945	1.86444	2.89966	2.02714	1.62635									35.29	1.99707	0.51704	0.115614
			37.29	1.82374	2.91189	2.69843	1.70269	1.77598	1.64713	1.53756	1.61586	1.61766	1.60057	2.10549	2.51176	2.62762	2.76431	1.26789	1.30516	1.83308	2.79355	1.99701	1.58417									37.29	1.98608	0.531985	0.118956
			39.29	1.80673	2.89449	2.76719	1.71802	1.74865	1.64302	1.55421	1.65598	1.65869	1.56509	2.07276	2.57469	2.60473	2.69147	1.28543	1.32244	1.79685	3.01507	2.04551	1.58738									39.29	2.00042	0.548296	0.122603
			41.29	1.85653	2.99099	2.80733	1.706	1.76392	1.70918	1.55965	1.58277	1.61232	1.62169	2.09656	2.52386	2.61669	2.59048	1.26141	1.30343	1.83892	2.93577	2.0266	1.59245									41.29	1.99983	0.545531	0.121984
			43.29	1.78787	2.90573	2.73818	1.6435	1.72645	1.68941	1.59307	1.59652	1.54209	1.57175	2.15669	2.57069	2.54513	2.70053	1.26913	1.29418	1.80726	2.78935	2.03187	1.61378									43.29	1.97866	0.533208	0.119229
			45.29	1.78946	2.79474	2.72481	1.68569	1.77209	1.67214	1.53835	1.58989	1.65205	1.61728	2.10544	2.63696	2.52955	2.84313	1.25147	1.31073	1.73174	2.73867	2.07399	1.57118									45.29	1.98147	0.530738	0.118677
			47.29	1.80668	2.88625	2.63754	1.67729	1.77517	1.6906	1.53385	1.59916	1.6067	1.59327	2.14057	2.52388	2.48172	2.63369	1.23812	1.26872	1.70425	2.84206	1.90742	1.57767									47.29	1.95623	0.521433	0.116596
			49.29	1.75253	2.87999	2.63039	1.67538	1.77374	1.73437	1.54332	1.58525	1.62069	1.59431	2.04799	2.53077	2.61959	2.71398	1.23755	1.27548	1.76252	2.76386	2.06688	1.60523									49.29	1.97069	0.523959	0.117161
			51.29	1.81868	2.86711	2.66984	1.72775	1.72052	1.66979	1.50736	1.5865	1.59719	1.62376	2.05674	2.66502	2.65549	2.54554	1.2508	1.26381	1.72174	2.77533	1.96228	1.56953									51.29	1.96274	0.529435	0.118385
			53.29	1.75921	2.96416	2.51872	1.69144	1.73033	1.67328	1.57011	1.60272	1.64046	1.58056	2.04887	2.63267	2.48153	2.77621	1.23284	1.26107	1.77335	2.85789	1.94549	1.54512									53.29	1.9643	0.539126	0.120552
			55.29	1.78176	3.05048	2.54223	1.68625	1.77561	1.65933	1.52952	1.64704	1.5961	1.57131	2.07033	2.75407	2.45919	2.63307	1.25046	1.27616	1.73518	2.69849	1.91789	1.52769									55.29	1.95811	0.534421	0.1195
			57.29	1.71349	2.9515	2.60059	1.65597	1.75171	1.6289	1.46934	1.62661	1.59702	1.54371	2.06895	2.69184	2.50829	2.53497	1.20725	1.26274	1.72298	2.6015	1.91779	1.47837									57.29	1.92668	0.526523	0.117734
			59.3	1.77257	2.77575	2.53513	1.66165	1.75155	1.59065	1.44893	1.53138	1.56485	1.56333	2.01055	2.63753	2.49754	2.46021	1.22949	1.24037	1.69214	2.74031	1.89689	1.55768									59.3	1.90793	0.507997	0.113592
			61.3	1.72371	2.94668	2.52067	1.63521	1.71078	1.67137	1.48365	1.55183	1.55094	1.49724	2.03963	2.64951	2.57131	2.56737	1.20157	1.26813	1.70528	2.69941	1.93252	1.45472									61.3	1.91908	0.537149	0.12011
			63.3	1.70077	2.7979	2.52399	1.64213	1.7415	1.61999	1.47581	1.53202	1.60402	1.54818	2.08665	2.67562	2.38316	2.50429	1.18549	1.25362	1.67451	2.69602	1.9111	1.46229									63.3	1.90095	0.511529	0.114381
			65.3	1.73738	2.83888	2.48566	1.63994	1.73993	1.64022	1.4446	1.57499	1.56939	1.55471	2.0676	2.80629	2.43615	2.61149	1.20613	1.24591	1.71771	2.68836	1.86038	1.50678									65.3	1.91862	0.528635	0.118206
																																		n	25
																																	GFP-BRCT	sqrt(n)	5
	Ku80-E292A	GFP-BRCT	Time [s]	Ku80-E292A #1	Ku80-E292A #2	Ku80-E292A #3	Ku80-E292A #4	Ku80-E292A #5	Ku80-E292A #6	Ku80-E292A #7	Ku80-E292A #8	Ku80-E292A #9	Ku80-E292A #10	Ku80-E292A #11	Ku80-E292A #12	Ku80-E292A #13	Ku80-E292A #14	Ku80-E292A #15	Ku80-E292A #16	Ku80-E292A #17	Ku80-E292A #18	Ku80-E292A #19	Ku80-E292A #20	Ku80-E292A #21	Ku80-E292A #22	Ku80-E292A #23	Ku80-E292A #24	Ku80-E292A #25				Time [s]	Ku80-E292A	SD	SE
			0	1	1	1	1	1	1	1	1	1	1	1	1	1	1	1	1	1	1	1	1	1	1	1	1	1				0	1	0	0
			2.01	0.92759	1.06992	0.970012	0.96685	0.958751	0.96943	0.94745	0.921024	0.958928	1.01891	0.913975	1.00501	1.10706	0.992245	1.0349	1.00654	1.15321	1.02	1.0275	1.0096	0.99032	1.02041	1.02927	0.986776	0.991292				2.01	0.99988	0.0549084	0.0109817
			4.01	0.961756	1.04624	0.938623	1.0282	0.970147	0.996285	0.957094	0.947713	0.978623	1.01552	0.973454	1.02273	1.02292	0.972619	0.972739	0.955077	1.10768	1.00273	1.03974	0.953787	0.990403	0.992603	1.00476	0.967827	1.04324				4.01	0.9945	0.0393881	0.00787761
			7.38	1.00068	1.05147	0.914901	1.04786	0.991553	0.950296	1.0284	1.00291	1.06669	1.18687	1.16379	0.971059	0.993803	0.935916	0.99824	1.14221	1.23846	1.03065	1.08401	1.06459	1.06856	1.02219	0.966071	1.0016	0.988536				7.38	1.03645	0.0788547	0.0157709
			9.32	1.09915	1.11216	0.983362	1.0451	1.06132	0.990469	1.21119	1.07407	1.09	1.21842	1.28632	1.04966	1.07236	1.09912	1.20715	1.23251	1.32064	1.16808	1.23825	1.1224	1.10749	1.16538	0.995018	1.04451	1.05469				9.32	1.12195	0.0926096	0.0185219
			11.27	1.20675	1.0798	1.03128	1.09132	1.08943	1.02095	1.20881	1.09891	1.05774	1.1449	1.21001	1.02839	1.08432	1.28859	1.32338	1.10459	1.31759	1.10987	1.1693	1.17628	1.08152	1.13346	1.04523	1.10612	1.14228				11.27	1.13403	0.0858682	0.0171736
			13.27	1.20623	1.15928	1.03764	1.08601	1.09582	1.04334	1.16869	1.15703	1.07976	1.14841	1.37042	1.09872	1.00415	1.22986	1.30696	1.14264	1.38299	1.18459	1.21673	1.13551	1.08438	1.12616	1.03155	1.05844	1.06495				13.27	1.14481	0.099406	0.0198812
			15.27	1.2426	1.22901	1.03223	1.12751	1.1001	1.03998	1.22511	1.17242	1.08999	1.21032	1.25238	1.10364	1.05181	1.31058	1.24011	1.1913	1.1854	1.17105	1.10818	1.16545	1.08201	1.15965	1.08484	1.06944	1.11682				15.27	1.15048	0.0750791	0.0150158
			17.28	1.27406	1.20621	1.05053	1.09977	1.15917	1.04663	1.25006	1.21098	1.18051	1.12707	1.24411	1.0611	1.08921	1.28201	1.20188	1.26316	1.22534	1.16469	1.16104	1.13962	1.18212	1.12637	1.04711	1.0389	1.11756				17.28	1.15797	0.0764878	0.0152976
			19.28	1.31595	1.31299	1.04128	1.11149	1.12254	1.0902	1.27115	1.17465	1.13388	1.08986	1.28822	1.0291	1.0959	1.25978	1.25277	1.12308	1.22866	1.16012	1.16341	1.14887	1.14885	1.15397	1.05069	1.13623	1.08672				19.28	1.15961	0.0839448	0.016789
			21.28	1.44774	1.3408	1.03544	1.11796	1.11441	1.06246	1.22195	1.18776	1.10113	1.00522	1.25572	1.08693	1.18219	1.33845	1.292	1.15366	1.22727	1.16163	1.16021	1.11093	1.08453	1.08832	1.05067	1.07934	1.26626				21.28	1.16692	0.109358	0.0218716
			23.28	1.50492	1.35165	1.09309	1.13037	1.18141	1.06589	1.34105	1.26557	1.17049	1.05506	1.29201	1.07161	1.11717	1.3109	1.27173	1.15851	1.24084	1.19614	1.25407	1.1816	1.23237	1.13015	1.09898	1.14615	1.129				23.28	1.19963	0.107363	0.0214726
			25.28	1.53551	1.43228	1.0732	1.16188	1.15456	1.08749	1.26905	1.1137	1.1613	1.15737	1.3052	1.12896	1.05078	1.32277	1.26796	1.17731	1.23319	1.32021	1.25527	1.17347	1.10798	1.16202	1.1002	1.10499	1.18605				25.28	1.20171	0.11569	0.023138
			27.28	1.54144	1.48518	1.07004	1.16774	1.18958	1.13325	1.16551	1.22433	1.24339	1.11814	1.39635	1.11606	1.15404	1.26542	1.22793	1.18726	1.28963	1.16104	1.21428	1.0916	1.21947	1.26319	1.07744	1.10346	1.13413				27.28	1.2096	0.118315	0.023663
			29.28	1.54887	1.42096	1.1289	1.08602	1.22923	1.12692	1.26623	1.16728	1.20412	1.21667	1.27495	1.13815	1.1121	1.33576	1.24881	1.22163	1.28246	1.24746	1.24739	1.14255	1.16057	1.16142	1.07999	1.12253	1.27861				29.28	1.21798	0.107067	0.0214133
			31.28	1.67628	1.45522	1.10057	1.15294	1.16819	1.09767	1.24774	1.19159	1.17913	1.12412	1.33306	1.1971	1.10417	1.24765	1.29834	1.251	1.31648	1.18652	1.22736	1.17283	1.14389	1.13547	1.07284	1.0615	1.16096				31.28	1.2121	0.132494	0.0264988
			33.28	1.59858	1.42603	1.10076	1.10599	1.20153	1.14731	1.21442	1.23387	1.15264	1.15641	1.28399	1.17087	1.11905	1.31401	1.26929	1.18063	1.29083	1.31718	1.24785	1.1277	1.21999	1.14142	1.13667	1.09862	1.13107				33.28	1.21547	0.114735	0.0229471
			35.29	1.76568	1.51806	1.10353	1.15148	1.17381	1.13525	1.307	1.2259	1.14735	1.18	1.28035	1.15724	1.13904	1.2532	1.29956	1.16618	1.33466	1.35617	1.17438	1.16165	1.11773	1.21211	1.14794	1.09035	1.11787				35.29	1.22866	0.148798	0.0297597
			37.29	1.76427	1.4997	1.14378	1.11957	1.21728	1.1545	1.21263	1.23251	1.18023	1.14537	1.24277	1.20639	1.14949	1.32553	1.27109	1.18892	1.20282	1.30342	1.29215	1.13583	1.16266	1.12756	1.20333	1.06358	1.21924				37.29	1.23058	0.140791	0.0281582
			39.29	1.6833	1.58855	1.13194	1.14113	1.24385	1.10695	1.2938	1.17996	1.18055	1.2005	1.32586	1.20698	0.992844	1.31725	1.30968	1.22783	1.36639	1.25353	1.28733	1.15591	1.22362	1.14278	1.06283	1.1373	1.22521				39.29	1.23943	0.14813	0.029626
			41.29	1.82602	1.47436	1.12657	1.11071	1.27767	1.1488	1.29941	1.20517	1.1717	1.21128	1.43471	1.13981	1.09466	1.25181	1.24699	1.18751	1.42145	1.2545	1.30061	1.09474	1.16626	1.14496	1.15029	1.11267	1.23423				41.29	1.24348	0.160245	0.0320489
			43.29	1.80186	1.63229	1.11725	1.18085	1.17941	1.13296	1.26296	1.20233	1.19785	1.15209	1.39952	1.22663	1.1583	1.32377	1.1849	1.1081	1.12466	1.20615	1.23995	1.15929	1.20332	1.13287	1.09106	1.08685	1.14846				43.29	1.22615	0.165515	0.033103
			45.29	1.70224	1.73327	1.07373	1.11143	1.21584	1.13557	1.2436	1.16835	1.16641	1.23373	1.26142	1.16577	1.12898	1.30214	1.22952	1.26524	1.28108	1.23895	1.24611	1.16204	1.2516	1.15666	1.11887	1.19129	1.24759				45.29	1.24126	0.155201	0.0310402
			47.29	1.74449	1.77748	1.13287	1.12703	1.18706	1.10398	1.30814	1.25863	1.18371	1.10406	1.2568	1.20011	1.14987	1.25409	1.21714	1.10772	1.36138	1.26217	1.20172	1.11788	1.19533	1.18247	1.18919	1.1514	1.20028				47.29	1.239	0.169887	0.0339774
			49.29	1.82524	1.67685	1.12701	1.12499	1.26172	1.18188	1.23858	1.31302	1.24855	1.18115	1.25821	1.16744	1.14938	1.3686	1.22224	1.16035	1.38635	1.17936	1.29813	1.10525	1.19342	1.20085	1.05233	1.17944	1.25926				49.29	1.25438	0.169985	0.0339971
			51.29	1.88038	1.71455	1.11488	1.1311	1.15534	1.07703	1.32536	1.20403	1.18404	1.17865	1.31963	1.25505	1.1253	1.31298	1.16299	1.09676	1.34564	1.25803	1.26714	1.1531	1.20888	1.18094	1.10493	1.0974	1.21117				51.29	1.24261	0.185626	0.0371252
			53.29	1.85706	1.71676	1.16547	1.20622	1.1564	1.12165	1.29856	1.24544	1.20649	1.11021	1.28271	1.17889	1.16787	1.27284	1.2457	1.15533	1.36812	1.23502	1.33172	1.22115	1.21182	1.17423	1.20637	1.13301	1.15962				53.29	1.25715	0.172994	0.0345987
			55.29	1.95077	1.57657	1.1832	1.13418	1.24845	1.09398	1.25358	1.13758	1.13751	1.25803	1.19646	1.24992	1.11872	1.34299	1.18502	1.16445	1.33382	1.30548	1.23286	1.16087	1.16852	1.13123	1.19873	1.19302	1.17224				55.29	1.24513	0.177485	0.0354971
			57.29	1.7089	1.69408	1.16156	1.16248	1.23107	1.11222	1.23548	1.19509	1.15473	1.19307	1.27889	1.26397	1.07561	1.32138	1.26074	1.18799	1.32629	1.29577	1.24849	1.14917	1.14466	1.1743	1.15597	1.21285	1.25517				57.29	1.248	0.150516	0.0301032
			59.3	1.75606	1.67202	1.16339	1.16685	1.22092	1.16664	1.36024	1.15919	1.2223	1.15967	1.20277	1.18706	1.11476	1.29416	1.21958	1.09593	1.26577	1.29261	1.29632	1.11211	1.23272	1.17756	1.05221	1.15322	1.2863				59.3	1.24121	0.159878	0.0319757
			61.3	1.74718	1.61666	1.1408	1.14674	1.26296	1.10301	1.39973	1.12747	1.21107	1.31203	1.25438	1.23021	1.1834	1.34526	1.17046	1.12712	1.31903	1.30075	1.23586	1.19179	1.212	1.1328	1.18106	1.15779	1.18881				61.3	1.25193	0.15099	0.0301979
			63.3	1.84954	1.68487	1.1767	1.17766	1.21869	1.10265	1.23097	1.21128	1.18764	1.16247	1.2977	1.23652	1.17688	1.31684	1.19086	1.04585	1.26575	1.28557	1.17847	1.09276	1.19753	1.17024	1.15314	1.18943	1.21955				63.3	1.24078	0.171396	0.0342792
			65.3	1.69686	1.60001	1.19359	1.16949	1.2724	1.12095	1.23163	1.17145	1.26063	1.23438	1.16749	1.2031	1.1533	1.28875	1.24688	1.07489	1.32518	1.3035	1.26806	1.07922	1.18688	1.24997	1.14238	1.17867	1.18654				65.3	1.24025	0.139452	0.0278904
																																		n	25
																																	mCh-PAXX	sqrt(n)	5
	Ku80-E292A	mCh-PAXX	Time [s]	Ku80-E292A #1	Ku80-E292A #2	Ku80-E292A #3	Ku80-E292A #4	Ku80-E292A #5	Ku80-E292A #6	Ku80-E292A #7	Ku80-E292A #8	Ku80-E292A #9	Ku80-E292A #10	Ku80-E292A #11	Ku80-E292A #12	Ku80-E292A #13	Ku80-E292A #14	Ku80-E292A #15	Ku80-E292A #16	Ku80-E292A #17	Ku80-E292A #18	Ku80-E292A #19	Ku80-E292A #20	Ku80-E292A #21	Ku80-E292A #22	Ku80-E292A #23	Ku80-E292A #24	Ku80-E292A #25				Time [s]	Ku80-E292A	SD	SE
			0	1	1	1	1	1	1	1	1	1	1	1	1	1	1	1	1	1	1	1	1	1	1	1	1	1				0	1	0	0
			2.01	1.00573	0.953778	1.03545	1.0056	1.06039	1.00883	1.02282	0.917555	0.981055	0.998277	1.00497	0.969599	1.06279	1.04066	1.0328	0.994745	0.970436	0.998903	0.982775	0.981765	1.01515	0.990504	1.02942	1.04031	1.07545				2.01	1.00719	0.0360697	0.00721394
			4.01	1.01509	1.00399	1.04685	1.00645	0.990101	0.996412	1.03222	0.988686	1.02706	0.993483	1.00567	1.11174	1.05142	1.00345	0.978516	0.990942	0.984383	1.00242	0.983978	1.00831	1.02576	1.00746	1.03543	1.02294	1.01626				4.01	1.01316	0.0283275	0.0056655
			7.38	1.05658	1.03778	1.16432	1.42674	1.20961	1.12305	1.58386	1.42576	1.22357	1.65075	1.36092	2.01785	2.19909	1.01904	1.10764	1.55578	1.49081	1.36554	1.09761	1.12494	1.1608	1.15193	1.36302	1.25283	1.31891				7.38	1.33955	0.292763	0.0585526
			9.32	1.39578	1.19975	1.38666	1.61256	1.54973	1.34321	2.49224	2.4599	1.42024	1.76348	1.74296	2.25295	3.07002	1.56484	1.56838	1.78419	1.61951	1.59286	1.23313	1.35033	1.4252	1.33268	1.83636	1.35122	1.53113				9.32	1.67517	0.448846	0.0897692
			11.27	1.45919	1.39048	1.56583	1.71216	1.65625	1.40807	2.69829	2.79573	1.50164	1.76797	1.93356	2.45077	3.72134	1.69099	1.84578	1.85511	1.58379	1.65996	1.27924	1.38166	1.47171	1.4233	1.95653	1.38913	1.66139				11.27	1.81039	0.560175	0.112035
			13.27	1.68779	1.44618	1.58601	1.74501	1.77783	1.47951	2.93634	3.10193	1.53929	1.79363	1.95861	2.56066	3.78207	1.85464	1.83629	1.76187	1.60201	1.73007	1.28827	1.38481	1.43679	1.50801	1.99106	1.38096	1.84742				13.27	1.88068	0.59963	0.119926
			15.27	1.75077	1.53718	1.70613	1.89842	1.92968	1.63015	3.32182	3.50469	1.54049	1.79033	2.03612	2.71282	3.85438	1.88256	1.86995	1.79316	1.65728	1.72816	1.27184	1.36422	1.50321	1.47983	2.01562	1.3297	1.77235				15.27	1.95523	0.673833	0.134767
			17.28	1.90336	1.72715	1.78399	1.87128	2.01005	1.60091	3.14495	3.40785	1.56821	1.86118	2.11247	2.86278	4.19725	1.92152	1.87785	1.84277	1.67069	1.73662	1.28646	1.35	1.43767	1.51028	2.06911	1.37079	1.91822				17.28	2.00174	0.692477	0.138495
			19.28	2.04626	1.74826	1.82947	1.79497	2.12635	1.67959	3.32302	3.82015	1.63646	1.82808	2.12873	2.88576	4.15713	1.9144	1.86852	1.78267	1.66309	1.65009	1.30033	1.3601	1.47636	1.47733	2.1956	1.40218	1.90809				19.28	2.04012	0.73747	0.147494
			21.28	2.04618	1.80966	1.79836	1.85453	2.16004	1.75288	3.28914	3.52703	1.62966	1.89224	2.20632	2.98716	4.08701	1.9751	1.8656	1.84972	1.66527	1.71124	1.26558	1.34669	1.45976	1.49271	2.09216	1.40565	2.08188				21.28	2.05006	0.699996	0.139999
			23.28	2.13541	1.79892	1.88972	1.99074	2.20276	1.83131	3.36085	3.88077	1.65737	1.84629	2.16689	3.0041	4.32574	1.9078	1.90072	1.79796	1.55584	1.71763	1.2847	1.36088	1.45392	1.54869	2.07834	1.46214	2.02245				23.28	2.08728	0.763208	0.152642
			25.28	2.25266	1.90438	2.01442	1.89029	2.22643	1.89718	3.20917	3.64862	1.64029	1.87418	2.15497	2.99372	4.25806	2.01011	1.96748	1.78081	1.57745	1.76574	1.2482	1.3221	1.44883	1.4669	2.10472	1.4925	2.12477				25.28	2.09096	0.723282	0.144656
			27.28	2.35843	1.99718	2.01738	2.01363	2.3493	1.88891	3.34834	3.66374	1.68712	1.94115	2.14142	2.93734	4.0619	1.98521	1.95241	1.74617	1.56321	1.66422	1.2561	1.37512	1.45338	1.51819	2.06316	1.49707	2.14667				27.28	2.10507	0.705586	0.141117
			29.28	2.3517	1.97263	2.01414	1.97133	2.31129	1.88606	3.36002	3.74745	1.71567	1.85572	2.16338	2.8713	4.55995	1.97774	1.97136	1.72366	1.57724	1.704	1.25469	1.29581	1.48939	1.46685	1.93303	1.41252	2.00061				29.28	2.1035	0.779999	0.156
			31.28	2.35575	2.0014	2.05721	1.93108	2.3887	2.03109	3.50426	3.9336	1.60246	1.84944	2.08044	2.9958	4.28583	1.91243	1.98343	1.67412	1.59266	1.70306	1.24838	1.36351	1.46498	1.50215	1.97939	1.4556	2.0138				31.28	2.11642	0.777886	0.155577
			33.28	2.48621	2.0414	2.07032	2.00083	2.40322	2.00472	3.41945	3.95176	1.67411	1.8404	2.09473	2.96582	4.30084	1.90161	1.92622	1.78528	1.53526	1.68959	1.24376	1.34297	1.4252	1.51986	2.01842	1.43968	2.12091				33.28	2.1281	0.776046	0.155209
			35.29	2.4605	2.22339	2.08147	2.00175	2.39583	2.00558	3.35606	3.71261	1.63318	1.83284	2.17547	2.85219	4.38247	2.02134	1.87613	1.68178	1.5287	1.70499	1.25976	1.35158	1.46547	1.49838	1.88885	1.40277	2.07751				35.29	2.11482	0.757472	0.151494
			37.29	2.6542	2.15751	2.01643	1.98455	2.35511	2.08202	3.42352	3.83809	1.61868	1.86052	2.14396	2.98876	4.37043	1.96755	1.88071	1.64678	1.48372	1.7109	1.24787	1.30835	1.4486	1.49104	1.90066	1.46072	2.25926				37.29	2.132	0.785359	0.157072
			39.29	2.57818	2.21614	2.08757	1.96757	2.42711	2.12591	3.22659	3.82312	1.64771	1.86075	2.13639	3.02154	4.36896	1.92479	1.89049	1.59809	1.52283	1.67888	1.21932	1.35294	1.43165	1.51921	1.96714	1.46577	2.14687				39.29	2.12822	0.769828	0.153966
			41.29	2.66475	2.35621	2.07215	1.9635	2.48598	2.22579	3.3245	4.06696	1.65863	1.82467	2.14579	2.77436	4.11367	1.89492	1.83929	1.67536	1.56329	1.70168	1.25521	1.33278	1.44009	1.50043	1.9095	1.49443	2.03663				41.29	2.13282	0.761957	0.152391
			43.29	2.68213	2.23164	2.06707	2.00645	2.56763	2.20311	3.22751	3.76114	1.67354	1.85498	2.10157	2.71551	4.10383	1.97695	1.98059	1.65179	1.49278	1.69146	1.23052	1.32334	1.39403	1.44593	1.87414	1.44141	2.10398				43.29	2.11212	0.73014	0.146028
			45.29	2.58052	2.3394	2.14445	1.98754	2.53986	2.16135	2.98075	3.82532	1.65678	1.80537	2.10921	2.85077	3.99235	1.93774	1.91744	1.68037	1.4361	1.66711	1.21771	1.31171	1.41077	1.45184	1.87194	1.42466	2.12493				45.29	2.09704	0.717282	0.143456
			47.29	2.62447	2.31973	2.08166	2.03882	2.66104	2.14606	3.15352	3.94902	1.71126	1.82466	2.07403	2.80806	4.51617	1.92262	1.8862	1.67075	1.47414	1.60969	1.20287	1.30384	1.37337	1.4683	1.84991	1.44384	2.12915				47.29	2.12973	0.802887	0.160577
			49.29	2.64109	2.24423	2.11054	2.00716	2.5752	2.18878	3.15292	3.49566	1.62496	1.84074	2.05859	2.93193	4.25008	1.85229	1.94472	1.54608	1.45117	1.64839	1.20873	1.32349	1.40374	1.47538	1.76985	1.41505	2.08691				49.29	2.08991	0.738448	0.14769
			51.29	2.74857	2.30242	2.16034	1.95852	2.65497	2.29006	3.10571	3.80458	1.66745	1.80334	1.95143	2.6844	4.05036	1.84494	1.8481	1.54408	1.41724	1.62495	1.20828	1.2835	1.36582	1.46207	1.80829	1.4293	2.04062				51.29	2.08237	0.743217	0.148643
			53.29	2.75281	2.31152	2.13004	1.90957	2.54252	2.25759	3.03076	3.50852	1.59729	1.77578	1.91524	2.72801	4.07696	1.94714	1.92898	1.60249	1.44019	1.54289	1.19121	1.29799	1.38163	1.4664	1.79282	1.43651	2.20189				53.29	2.07067	0.713841	0.142768
			55.29	2.62199	2.34056	2.05685	2.00934	2.6059	2.33727	3.08613	3.58507	1.60833	1.72377	1.88007	2.61897	4.01424	1.89377	1.84961	1.58857	1.41662	1.645	1.19914	1.29616	1.34912	1.42452	1.7596	1.44521	2.14129				55.29	2.05988	0.713575	0.142715
			57.29	2.61624	2.29689	2.13587	1.88878	2.53149	2.15754	2.9646	3.39202	1.59558	1.77302	1.97397	2.70252	4.01292	1.8999	1.78595	1.50566	1.40296	1.68483	1.20472	1.26775	1.34551	1.44101	1.77537	1.41843	2.10865				57.29	2.03529	0.691322	0.138264
			59.3	2.64687	2.30627	2.17887	1.94078	2.66773	2.21608	3.01407	3.52214	1.64096	1.75204	1.91018	2.72574	4.00923	1.93204	1.84401	1.58282	1.42446	1.60653	1.1875	1.28959	1.35297	1.39029	1.78621	1.41498	2.21077				59.3	2.06212	0.710864	0.142173
			61.3	2.77785	2.36829	2.18217	1.91995	2.51034	2.30477	2.84019	3.61344	1.62603	1.68226	1.95195	2.51836	3.95754	1.90946	1.87148	1.49077	1.37104	1.55905	1.20376	1.28369	1.37051	1.38523	1.79594	1.44039	2.20226				61.3	2.04547	0.704919	0.140984
			63.3	2.6126	2.20999	2.19083	1.89932	2.55496	2.18164	2.93448	3.39719	1.63181	1.71105	1.97704	2.60905	4.03363	1.85225	1.84822	1.53826	1.40844	1.69328	1.20833	1.25443	1.36163	1.39492	1.74194	1.45345	2.24777				63.3	2.03786	0.689433	0.137887
			65.3	2.63596	2.33604	2.2005	1.92883	2.82084	2.1866	2.83193	3.24113	1.58852	1.70174	1.90991	2.57412	3.67459	1.87891	1.81765	1.52727	1.35223	1.52221	1.18162	1.25971	1.3587	1.38621	1.72379	1.40393	2.16583				65.3	2.00835	0.654676	0.130935
																																		n	27
																																	GFP-BRCT	sqrt(n)	5.19615
	Ku80-D301A	GFP-BRCT	Time [s]	Ku80-D301A #1	Ku80-D301A #2	Ku80-D301A #3	Ku80-D301A #4	Ku80-D301A #5	Ku80-D301A #6	Ku80-D301A #7	Ku80-D301A #8	Ku80-D301A #9	Ku80-D301A #10	Ku80-D301A #11	Ku80-D301A #12	Ku80-D301A #13	Ku80-D301A #14	Ku80-D301A #15	Ku80-D301A #16	Ku80-D301A #17	Ku80-D301A #18	Ku80-D301A #19	Ku80-D301A #20	Ku80-D301A #21	Ku80-D301A #22	Ku80-D301A #23	Ku80-D301A #24	Ku80-D301A #25	Ku80-D301A #26	Ku80-D301A #27		Time [s]	Ku80-D301A	SD	SE
			0	1	1	1	1	1	1	1	1	1	1	1	1	1	1	1	1	1	1	1	1	1	1	1	1	1	1	1		0	1	0	0
			2.01	0.997336	1.03117	1.02033	0.940627	1.01702	0.967395	0.977637	1.02358	0.949026	1.01128	0.931102	1.02326	1.09898	0.953829	0.993227	1.01815	0.984901	0.946777	0.947949	0.972501	1.03831	1.05656	1.0035	1.12019	1.01645	1.04687	0.98216		2.01	1.0026	0.046367	0.00892333
			4.01	1.00827	1.04898	1.01238	1.00912	0.988148	0.989566	1.03149	0.968863	0.916702	0.956312	0.97798	0.944843	1.1007	1.07832	1.02408	1.07655	0.966738	1.04235	0.976319	0.983666	1.04362	1.10114	1.0204	1.03433	1.04378	1.07551	0.946301		4.01	1.01357	0.049219	0.00947221
			7.38	1.76039	1.6173	1.72667	1.63165	1.42503	1.36677	1.06005	1.324	1.19592	1.96338	1.8271	1.64391	1.60047	1.70423	1.77473	1.66427	1.90725	1.89068	1.72734	1.16351	1.06389	1.16285	1.26743	1.21731	1.11302	1.20635	1.14162		7.38	1.48693	0.295375	0.0568449
			9.32	1.96164	1.64792	2.27364	1.89037	1.6383	1.79195	1.01837	1.46296	1.51492	2.15884	1.96493	2.11353	2.39816	2.17268	2.33617	1.90987	2.17353	2.19928	1.90762	1.49034	1.34912	1.46723	1.46937	1.51137	1.4531	1.58435	1.42258		9.32	1.78823	0.36071	0.0694187
			11.27	2.05019	1.75926	2.34783	2.07848	1.79772	2.03325	1.14874	1.65861	1.7314	2.14109	2.22051	2.20386	2.8324	2.70069	2.35874	1.83674	1.93676	2.4658	2.10936	1.6641	1.5185	1.72009	1.70752	1.84555	1.54208	1.94313	1.59365		11.27	1.96096	0.376957	0.0725455
			13.27	2.18582	1.74444	2.40801	2.13091	1.75102	2.12348	1.1286	1.70924	1.7943	2.28485	2.32104	2.32531	2.71615	2.64212	2.18318	1.82426	2.07309	2.15795	2.01452	1.83766	1.56811	1.74728	1.80503	1.79664	1.79132	1.91889	1.75879		13.27	1.99045	0.340756	0.0655786
			15.27	2.11866	1.79195	2.27029	2.30552	1.82658	2.18981	1.23237	1.68609	1.76254	2.17478	2.28711	2.30124	2.86611	2.61603	2.27929	1.7548	1.95952	2.28543	2.02305	1.8117	1.62973	1.98161	2.0749	1.94954	1.89296	1.92623	1.82606		15.27	2.03051	0.32771	0.0630679
			17.28	2.16983	1.78553	2.31477	2.32676	1.79094	2.32797	1.25972	1.66579	1.89952	2.13088	2.34494	2.40433	2.64876	2.72811	2.32166	1.73797	1.91317	2.07518	2.00594	1.92774	1.74865	2.08495	2.19132	1.98888	1.93379	2.17514	1.82915		17.28	2.06412	0.316429	0.0608969
			19.28	2.20243	1.78208	2.25292	2.32219	1.86518	2.25908	1.28536	1.72329	1.77542	2.15276	2.31198	2.44571	2.72069	2.67428	2.39674	1.70342	1.75858	2.05098	2.05273	2.04563	1.84215	2.10751	2.32218	2.21808	2.00019	2.06344	1.84147		19.28	2.08061	0.317761	0.0611532
			21.28	2.28406	1.81538	2.21645	2.2535	1.90215	2.26958	1.26502	1.65742	1.75329	2.2043	2.41638	2.50087	2.72601	2.63745	2.25748	1.57521	1.84084	2.08345	1.88758	2.00771	1.84076	2.2262	2.43207	2.34304	2.10623	1.91885	1.85512		21.28	2.08431	0.336585	0.0647758
			23.28	2.29836	1.78267	2.26732	2.28605	1.84792	2.19042	1.36731	1.73122	1.74798	2.11595	2.38784	2.51334	2.5925	2.63151	2.10931	1.65241	1.86133	1.9526	2.14003	1.95476	1.88021	2.26653	2.53183	2.31042	2.11057	2.02802	1.9536		23.28	2.09304	0.309102	0.0594868
			25.28	2.17418	1.76821	2.23873	2.22729	1.82589	2.30016	1.39492	1.68406	1.74128	2.12486	2.43904	2.58715	2.6115	2.54881	2.10256	1.54555	1.79204	1.8146	1.86438	2.00557	2.19436	2.3215	2.48728	2.22993	2.07269	1.98924	1.82921		25.28	2.07093	0.323295	0.0622182
			27.28	2.2838	1.73778	2.20567	2.38932	1.80574	2.26279	1.44274	1.78868	1.64172	2.2011	2.29646	2.66064	2.48451	2.78606	2.19677	1.53532	1.9582	1.7451	1.65822	1.91673	2.2241	2.2769	2.44715	2.19051	2.06702	1.88084	1.71934		27.28	2.06679	0.34731	0.0668399
			29.28	2.29609	1.78238	2.20848	2.39716	1.89529	2.33877	1.44708	1.70561	1.72889	2.07303	2.47494	2.63524	2.4009	2.41905	2.19669	1.65165	1.75904	1.79261	1.69279	1.91672	2.23565	2.3125	2.52269	2.39578	2.17612	1.89634	1.81675		29.28	2.08031	0.324942	0.0625352
			31.28	2.22797	1.75822	2.13414	2.40987	1.82002	2.22805	1.37381	1.63302	1.66799	2.15262	2.43526	2.60837	2.58297	2.49281	2.21576	1.46997	1.75511	1.77698	1.77875	1.87489	2.45572	2.3233	2.65536	2.26549	2.18556	2.02339	1.87552		31.28	2.08077	0.360113	0.0693037
			33.28	2.18452	1.79175	2.18406	2.44742	1.86126	2.29247	1.4247	1.5999	1.646	2.23151	2.40945	2.67333	2.22952	2.35866	2.17702	1.6471	1.74401	1.72344	1.67577	1.88611	2.27148	2.33121	2.62487	2.26684	2.03129	1.82228	1.79466		33.28	2.04928	0.337341	0.0649212
			35.29	2.23822	1.77536	2.14803	2.35139	1.79211	2.3182	1.40278	1.66662	1.68491	2.16409	2.36938	2.75781	2.28289	2.35058	1.98333	1.6344	1.62044	1.88503	1.83441	1.93995	2.46846	2.2844	2.52609	2.26296	2.20016	1.79163	1.77835		35.29	2.056	0.335192	0.0645078
			37.29	2.25788	1.75392	2.20797	2.3669	1.83808	2.20988	1.39306	1.58614	1.60523	2.15821	2.41129	2.57699	2.17504	2.35153	2.09627	1.52088	1.63611	1.7364	1.85777	1.95545	2.45341	2.15932	2.71801	2.23948	2.12323	1.74526	1.8282		37.29	2.03563	0.344971	0.0663897
			39.29	2.19243	1.69616	2.15328	2.42081	1.80172	2.22169	1.50714	1.57006	1.56589	2.16104	2.51258	2.69498	2.15444	2.23691	2.00117	1.56363	1.63374	1.7277	1.76142	1.87223	2.63093	2.13948	2.6222	2.42753	2.3034	1.65461	1.71659		39.29	2.03495	0.372327	0.0716543
			41.29	2.15427	1.75682	2.14442	2.34178	1.79434	2.30584	1.43268	1.60188	1.55538	2.17248	2.44918	2.60847	2.18381	2.33489	1.93333	1.48476	1.72501	1.79444	1.77905	1.96114	2.91549	2.35124	2.70873	2.22302	2.20278	1.72646	1.67483		41.29	2.04876	0.386866	0.0744524
			43.29	2.16881	1.70504	2.16497	2.26566	1.85705	2.289	1.47502	1.54996	1.5981	1.93472	2.40767	2.7843	2.13284	2.25614	1.98896	1.5719	1.59911	1.67258	1.62797	1.74646	2.67108	2.23821	2.6697	2.26171	2.07314	1.81116	1.63628		43.29	2.00584	0.376022	0.0723654
			45.29	2.15231	1.66481	2.18443	2.32078	1.80287	2.13714	1.46768	1.60667	1.51936	2.00892	2.29939	2.64086	2.17785	2.38176	1.89441	1.43998	1.56697	1.60204	1.67817	1.89547	2.60563	2.13568	2.59411	2.34194	2.12637	1.73334	1.60832		45.29	1.98471	0.369586	0.0711269
			47.29	2.17735	1.72657	2.15538	2.34098	1.89682	2.19974	1.45012	1.5183	1.57407	2.0922	2.36257	2.73265	2.01434	2.33005	2.21586	1.4879	1.6017	1.5252	1.52615	1.82701	2.63166	2.17352	2.65583	2.2714	2.24295	1.64108	1.56684		47.29	1.99771	0.394892	0.0759971
			49.29	2.15867	1.69453	2.13473	2.35874	1.80605	2.21994	1.36441	1.65368	1.46618	2.02363	2.35318	2.54524	2.09174	2.29129	1.73427	1.46553	1.51681	1.58059	1.74038	1.8095	2.67445	2.11677	2.60448	2.26392	2.25246	1.59782	1.67371		49.29	1.9701	0.38012	0.0731541
			51.29	2.18373	1.73616	2.23709	2.26337	1.7302	2.18106	1.43504	1.51076	1.50833	1.99225	2.29025	2.59802	2.14303	2.22006	1.74532	1.44244	1.56455	1.58804	1.64682	1.73588	2.78027	2.26236	2.48062	2.35405	2.13648	1.58624	1.55428		51.29	1.95951	0.38994	0.0750439
			53.29	2.14716	1.75846	2.17049	2.32023	1.7429	2.1028	1.44665	1.56657	1.54306	1.97796	2.32973	2.69617	2.01338	2.1416	1.98749	1.5536	1.50158	1.51544	1.56022	1.61291	2.64162	2.1349	2.64426	2.47913	2.21281	1.59308	1.54458		53.29	1.9607	0.396241	0.0762566
			55.29	2.20161	1.75329	2.13847	2.25964	1.75916	2.11454	1.39237	1.64009	1.50757	1.95684	2.29251	2.73302	2.03479	2.1427	1.92601	1.41824	1.52421	1.69593	1.76008	1.60719	2.82175	2.16834	2.64042	2.08165	2.13048	1.52074	1.47666		55.29	1.95179	0.397088	0.0764196
			57.29	2.15605	1.6656	2.20065	2.35409	1.68316	2.08886	1.45055	1.4459	1.49323	2.02072	2.2601	2.80515	1.97402	2.22501	1.87298	1.49238	1.4106	1.51797	1.50203	1.6277	2.82786	2.01017	2.62968	2.13838	2.21539	1.56837	1.48131		57.29	1.93029	0.427661	0.0823033
			59.3	2.20246	1.71402	2.1414	2.39076	1.68671	2.09192	1.41201	1.57748	1.37722	2.03391	2.19918	2.59931	1.84129	2.23208	1.80847	1.41443	1.4629	1.47344	1.58695	1.74903	2.72609	2.02064	2.52228	2.12691	2.09872	1.48664	1.62065		59.3	1.911	0.391838	0.0754092
			61.3	2.10739	1.65186	2.16705	2.23968	1.66695	2.08834	1.42122	1.46996	1.46219	1.97338	2.31124	2.69245	1.83951	2.20511	1.83809	1.34532	1.44333	1.53759	1.64043	1.63659	2.78766	2.06432	2.60078	2.25623	2.11065	1.49694	1.45121		61.3	1.90761	0.416667	0.0801877
			63.3	2.23783	1.65184	2.14927	2.2194	1.68746	2.19489	1.3956	1.55418	1.51358	1.98644	2.19281	2.62368	1.87816	2.1068	1.84404	1.49195	1.45215	1.51204	1.53803	1.7014	2.52663	1.95735	2.43642	2.24083	1.98166	1.51684	1.53607		63.3	1.89361	0.363285	0.0699142
			65.3	2.07432	1.68464	2.18455	2.29336	1.63795	2.10059	1.44364	1.46546	1.41126	1.85955	2.24029	2.69116	1.8981	2.07221	1.77203	1.36948	1.48859	1.57407	1.52734	1.70839	2.63712	2.05735	2.4857	2.14256	1.98564	1.51063	1.51996		65.3	1.88281	0.38454	0.0740047
																																		n	27
																																	mCh-PAXX	sqrt(n)	5.19615
	Ku80-D301A	mCh-PAXX	Time [s]	Ku80-D301A #1	Ku80-D301A #2	Ku80-D301A #3	Ku80-D301A #4	Ku80-D301A #5	Ku80-D301A #6	Ku80-D301A #7	Ku80-D301A #8	Ku80-D301A #9	Ku80-D301A #10	Ku80-D301A #11	Ku80-D301A #12	Ku80-D301A #13	Ku80-D301A #14	Ku80-D301A #15	Ku80-D301A #16	Ku80-D301A #17	Ku80-D301A #18	Ku80-D301A #19	Ku80-D301A #20	Ku80-D301A #21	Ku80-D301A #22	Ku80-D301A #23	Ku80-D301A #24	Ku80-D301A #25	Ku80-D301A #26	Ku80-D301A #27		Time [s]	Ku80-D301A	SD	SE
			0	1	1	1	1	1	1	1	1	1	1	1	1	1	1	1	1	1	1	1	1	1	1	1	1	1	1	1		0	1	0	0
			2.01	0.963738	0.943201	0.97608	0.985902	0.975043	0.982761	0.992473	1.03413	1.00653	0.969732	0.967391	0.997748	1.00588	1.01844	0.954275	1.04591	0.985144	1.00678	1.01852	1.00319	1.00564	1.05532	0.972428	1.00158	0.999431	1.03065	0.972401		2.01	0.995197	0.0274615	0.00528496
			4.01	1.03335	0.976323	0.967697	1.04781	0.990025	0.994227	0.987506	1.01558	0.995195	0.99537	0.970382	0.950665	1.02261	1.01661	0.981559	1.03149	0.997359	0.988975	1.04112	0.975689	0.993775	1.06115	1.08552	0.977656	1.04453	1.02691	0.972234		4.01	1.00523	0.0326677	0.0062869
			7.38	1.88097	1.73279	1.84954	1.83791	1.53481	1.56326	1.07721	1.21446	1.15281	2.24508	1.826	1.73973	1.36473	1.45723	1.53942	1.40373	1.51867	1.72598	1.54514	1.04322	1.00478	1.38042	1.28775	1.10339	1.13083	1.45236	1.34395		7.38	1.47986	0.306815	0.0590465
			9.32	2.17566	1.9906	2.36601	2.16429	1.99487	2.04359	1.26138	1.36404	1.28473	2.85239	2.5046	2.30802	2.02142	1.96072	1.95607	1.67154	1.66711	2.03335	1.69702	1.26677	1.21503	1.61541	1.52815	1.50981	1.44974	2.32966	1.97382		9.32	1.85947	0.424746	0.0817424
			11.27	2.46758	2.09478	2.50305	2.36843	2.12707	2.39808	1.4555	1.47198	1.40276	2.82596	2.57534	2.58254	2.12244	2.198	2.00064	1.64842	1.72494	2.06884	1.86237	1.3936	1.38044	1.6908	1.70956	1.68937	1.70225	2.91039	2.39142		11.27	2.02839	0.456984	0.0879466
			13.27	2.60488	2.15364	2.69152	2.52617	2.16226	2.54586	1.47647	1.53049	1.40476	3.06519	2.84696	2.89459	2.22779	2.1299	1.97876	1.68951	1.72589	2.09431	1.87729	1.49868	1.48509	1.82752	1.89426	1.77321	1.78021	2.88308	2.86584		13.27	2.1346	0.516353	0.0993721
			15.27	2.69002	2.16052	2.66135	2.63452	2.16153	2.70133	1.54401	1.50391	1.44055	3.07157	2.88169	2.80683	2.18908	2.17042	2.03474	1.5806	1.71128	2.06294	1.8928	1.52571	1.4975	1.95946	1.95684	1.93015	1.95168	3.17481	2.84923		15.27	2.17574	0.52987	0.101974
			17.28	2.81338	2.2954	2.5698	2.54193	2.16472	2.71389	1.68078	1.5334	1.48844	2.97454	2.98264	3.04818	2.13458	2.20446	2.0819	1.55309	1.69436	2.19549	1.99754	1.56652	1.60422	2.04986	2.06549	1.984	2.0292	3.38352	3.06514		17.28	2.23765	0.54679	0.10523
			19.28	2.80279	2.2821	2.46757	2.66696	2.1893	2.68666	1.7307	1.56032	1.44761	3.23837	2.92515	3.00794	2.1482	2.17578	2.13004	1.64059	1.67694	2.18148	1.93747	1.54682	1.65479	2.15638	2.27921	2.0133	2.1519	3.52916	2.93458		19.28	2.26526	0.553781	0.106575
			21.28	2.7531	2.35539	2.63532	2.70845	2.15765	2.74562	1.82676	1.58257	1.50659	3.13997	3.01946	3.10626	2.10755	2.29588	2.07232	1.62832	1.68374	2.03087	1.93347	1.59655	1.71804	2.2307	2.15954	2.04441	2.1121	3.4498	3.37089		21.28	2.29523	0.571819	0.110047
			23.28	2.98137	2.33634	2.5643	2.71544	2.11293	2.65232	1.82338	1.55565	1.49624	3.27218	3.12495	3.20453	2.05414	2.18706	2.07523	1.58924	1.66092	2.15637	1.99894	1.61062	1.79072	2.17688	2.25547	2.03486	2.20363	3.48792	3.0882		23.28	2.30407	0.580125	0.111645
			25.28	2.81999	2.29225	2.47532	2.79024	2.09448	2.65875	1.84179	1.62568	1.49799	3.27755	3.0456	3.15573	2.03959	2.18007	2.15902	1.58178	1.68521	2.09468	1.99741	1.58991	1.76651	2.13628	2.39149	2.03582	2.25469	3.48243	3.28235		25.28	2.30565	0.576858	0.111016
			27.28	2.86997	2.3884	2.48314	2.69169	2.17269	2.78672	1.89512	1.59959	1.46501	3.13985	3.26129	3.17878	1.98336	2.2234	2.00637	1.59914	1.66052	2.09537	1.95736	1.62117	1.83458	2.20723	2.25138	2.03478	2.21103	3.34845	3.26603		27.28	2.3049	0.574335	0.110531
			29.28	2.9853	2.33063	2.53463	2.7722	2.19391	2.65227	1.94496	1.56858	1.47195	3.28413	3.10208	3.01661	1.98146	2.18642	2.03706	1.58609	1.68228	2.12035	1.92292	1.57017	1.86183	2.1643	2.28168	2.01099	2.35135	3.63463	3.21585		29.28	2.3135	0.589976	0.113541
			31.28	3.01117	2.38862	2.56725	2.83156	2.21273	2.75907	1.95691	1.56118	1.47415	3.17584	3.16816	3.26985	1.97674	2.11852	2.07058	1.63016	1.70743	2.18632	1.9141	1.60992	1.82515	2.11511	2.28066	2.03083	2.27621	3.55148	3.10664		31.28	2.32505	0.590106	0.113566
			33.28	2.9372	2.33561	2.4306	2.91263	2.16765	2.77713	2.01471	1.57066	1.44942	3.2008	3.21459	3.20781	2.03572	2.15915	2.05639	1.59081	1.69196	2.22505	1.94429	1.58939	1.93534	2.2241	2.43903	2.02575	2.30261	3.52336	3.20328		33.28	2.33945	0.58888	0.11333
			35.29	2.93731	2.41168	2.44557	2.81195	2.24585	2.65492	1.9251	1.56001	1.44568	3.4179	3.25148	3.24555	1.94244	2.15499	2.07086	1.50686	1.72115	2.27764	2.00894	1.58901	1.89259	2.20402	2.36378	2.04229	2.29261	3.16215	3.01842		35.29	2.31855	0.573452	0.110361
			37.29	2.9212	2.34453	2.553	2.81485	2.10393	2.68136	2.01497	1.56293	1.44159	3.35835	3.1414	3.08826	1.91955	2.10296	2.02918	1.57308	1.62841	2.13052	1.93414	1.60288	1.94215	2.17282	2.30176	2.08821	2.34321	3.62176	3.13098		37.29	2.31659	0.59542	0.114589
			39.29	2.81162	2.29517	2.43962	2.86328	2.14617	2.67354	2.01771	1.55567	1.40899	3.35132	3.18519	3.20666	2.01447	2.08486	2.06361	1.57593	1.67657	2.1555	1.94048	1.54709	1.96831	2.23621	2.42856	2.18821	2.30556	3.38141	3.27469		39.29	2.32579	0.586991	0.112967
			41.29	2.92667	2.35957	2.48595	2.69941	2.16029	2.59782	2.05327	1.53528	1.41921	3.37013	3.19242	3.21506	1.89468	2.13246	2.0069	1.59194	1.60769	2.17452	2.00495	1.60903	1.93329	2.17129	2.37744	2.01843	2.30305	3.29498	3.11653		41.29	2.30564	0.576137	0.110878
			43.29	2.78261	2.32724	2.42946	2.74779	2.14829	2.60033	1.96483	1.53253	1.37764	3.30469	3.14556	3.09775	1.84019	2.07002	1.94995	1.4999	1.62183	2.11394	1.92751	1.56981	1.98192	2.2115	2.40874	2.05034	2.24421	3.4918	3.29447		43.29	2.28648	0.596824	0.114859
			45.29	2.80878	2.25855	2.35737	2.79651	2.08452	2.57215	2.02942	1.56338	1.38527	3.43554	3.17631	3.1651	1.86743	2.0356	1.97064	1.49988	1.56447	2.07505	1.89887	1.57768	1.99983	2.15194	2.29695	2.0633	2.21388	3.04923	3.07838		45.29	2.25837	0.570596	0.109811
			47.29	2.75904	2.25299	2.33876	2.66785	2.03	2.61355	2.02401	1.53485	1.40173	3.32758	3.25212	3.22475	1.92563	2.14038	1.9896	1.45745	1.60594	2.14866	1.88597	1.58028	2.08974	2.14972	2.37392	2.00251	2.21742	3.25927	2.92492		47.29	2.26588	0.569069	0.109517
			49.29	2.84731	2.36201	2.41379	2.76297	2.08061	2.5682	2.03649	1.45834	1.41994	3.27127	3.05023	3.13157	1.81959	2.03692	1.89152	1.46753	1.56203	2.01014	1.93896	1.50689	1.96212	2.10893	2.45051	1.99271	2.28648	3.00761	3.07751		49.29	2.24156	0.562605	0.108273
			51.29	2.80439	2.24162	2.29846	2.7533	1.99546	2.61907	1.98067	1.57047	1.3684	3.19521	3.21539	3.04348	1.79731	2.06732	1.89789	1.46744	1.53206	1.9915	1.85565	1.5921	2.03413	2.19839	2.32651	2.01874	2.2396	3.16332	2.89859		51.29	2.22839	0.555629	0.106931
			53.29	2.72702	2.23963	2.3841	2.77643	1.91131	2.45828	1.99867	1.51292	1.36625	3.07398	3.12105	3.22682	1.81372	1.99831	1.87713	1.46686	1.57371	2.04254	1.84039	1.57351	2.07445	2.11357	2.38003	2.05715	2.28525	3.28653	2.90448		53.29	2.22534	0.561013	0.107967
			55.29	2.69768	2.187	2.34824	2.71829	1.98908	2.48813	1.98546	1.54205	1.34343	3.25907	2.98885	3.06486	1.80804	2.0311	2.00137	1.46682	1.54239	2.08061	1.91046	1.46879	2.04567	2.13732	2.35496	2.07305	2.1338	3.26805	3.047		55.29	2.22154	0.558594	0.107501
			57.29	2.85837	2.19012	2.42122	2.64388	1.96451	2.44878	1.91974	1.47702	1.3813	3.15975	3.00385	3.18337	1.73802	1.94177	1.90388	1.497	1.52027	1.94661	1.85311	1.53601	1.98543	2.04122	2.43302	2.00455	2.23279	2.97179	2.93053		57.29	2.19215	0.549287	0.10571
			59.3	2.85361	2.15679	2.38935	2.62658	1.94493	2.38116	1.91854	1.52926	1.37059	3.28263	3.161	3.14274	1.73547	2.04395	1.82512	1.41019	1.56975	1.97946	1.80062	1.59889	2.05491	2.01581	2.33792	2.02655	2.3033	3.1105	2.77132		59.3	2.19781	0.561158	0.107995
			61.3	2.73199	2.16618	2.37333	2.70172	1.92326	2.37202	1.94243	1.46749	1.34415	3.13321	3.11966	3.31197	1.77318	1.92601	1.93849	1.40365	1.57338	2.0791	1.75527	1.50125	2.0389	2.14378	2.28459	1.93718	2.25014	3.16278	2.71051		61.3	2.18762	0.565177	0.108768
			63.3	2.78401	2.25851	2.3295	2.70739	1.91571	2.40268	1.93977	1.50903	1.32947	3.34015	2.95721	3.16818	1.7456	1.90215	1.85185	1.41485	1.53675	1.98066	1.85841	1.50507	1.93354	2.16763	2.34052	2.04418	2.38565	3.09692	3.02875		63.3	2.20126	0.575678	0.110789
			65.3	2.77795	2.21627	2.32789	2.59535	1.88992	2.38336	1.9067	1.46633	1.34245	3.07184	3.00094	3.11549	1.7232	1.95346	1.85821	1.47736	1.51025	1.99927	1.84545	1.52134	1.93963	2.19027	2.35619	1.98607	2.16333	2.99839	2.86461		65.3	2.16598	0.535397	0.103037
																																		n	27
																																	GFP-BRCT	sqrt(n)	5.19615
	Ku80-E304A	GFP-BRCT	Time [s]	Ku80-E304A #1	Ku80-E304A #2	Ku80-E304A #3	Ku80-E304A #4	Ku80-E304A #5	Ku80-E304A #6	Ku80-E304A #7	Ku80-E304A #8	Ku80-E304A #9	Ku80-E304A #10	Ku80-E304A #11	Ku80-E304A #12	Ku80-E304A #13	Ku80-E304A #14	Ku80-E304A #15	Ku80-E304A #16	Ku80-E304A #17	Ku80-E304A #18	Ku80-E304A #19	Ku80-E304A #20	Ku80-E304A #21	Ku80-E304A #22	Ku80-E304A #23	Ku80-E304A #24	Ku80-E304A #25	Ku80-E304A #26	Ku80-E304A #27		Time [s]	Ku80-E304A	SD	SE
			0	1	1	1	1	1	1	1	1	1	1	1	1	1	1	1	1	1	1	1	1	1	1	1	1	1	1	1		0	1	0	0
			2.01	0.97777	1.0045	0.984397	1.01195	1.01707	1.00143	1.019	1.08835	0.981718	1.1451	0.997017	1.04249	1.0472	0.995401	1.03011	1.05365	1.0184	0.99229	0.917016	0.975572	0.904611	0.96001	1.11984	0.988421	1.00299	1.07552	1.05821		2.01	1.01519	0.0535458	0.0103049
			4.01	0.97393	0.963418	0.93347	0.971335	0.980095	1.00067	1.0279	1.02446	0.927965	1.11321	0.988687	1.06876	1.01188	1.01664	0.998534	1.01993	0.995788	0.954786	0.942139	0.904562	0.964604	1.03541	1.02649	0.966187	0.975753	1.07087	1.03673		4.01	0.996082	0.0472857	0.00910013
			7.38	0.970057	1.05952	1.01792	1.16299	1.16324	1.16423	1.03331	1.0542	0.984707	1.10481	1.05124	1.19203	1.0343	1.03842	1.03667	1.07314	1.03959	1.17663	0.982795	0.98051	1.03543	1.17177	0.972037	0.995495	1.10822	1.07658	0.983896		7.38	1.06162	0.0705417	0.0135758
			9.32	1.09519	1.06515	1.07947	1.24099	1.16923	1.29477	1.0634	1.10907	0.931265	1.11362	1.12367	1.28895	1.04729	1.11908	1.01036	1.10273	1.05983	1.14368	1.01433	1.01617	0.980522	1.26427	1.13166	0.946448	1.05975	1.15862	1.07602		9.32	1.1002	0.0942886	0.0181459
			11.27	1.04899	1.12432	1.2033	1.2714	1.30454	1.26152	1.16447	1.17179	1.02048	1.06946	1.07985	1.42082	1.11599	1.07205	1.06794	1.08168	1.14174	1.12268	1.0926	0.995961	1.04244	1.23709	1.08758	1.02099	1.07687	1.19362	1.14506		11.27	1.13464	0.098847	0.0190231
			13.27	1.0939	1.11825	1.08327	1.23379	1.13541	1.26608	1.174	1.17389	0.977698	1.19009	1.11603	1.31956	1.19417	1.15482	1.10732	1.06862	1.13903	1.2263	0.979752	1.01387	1.07138	1.23151	1.18464	1.06252	1.07486	1.24753	1.16664		13.27	1.14092	0.0855816	0.0164702
			15.27	1.06085	1.12133	1.10642	1.23949	1.24311	1.18974	1.18475	1.26555	0.895984	1.09968	1.12004	1.42381	1.20501	1.14705	1.11651	1.1521	1.1599	1.13433	1.01398	1.05384	1.06165	1.29355	1.16355	1.05425	1.12235	1.1998	1.2197		15.27	1.14994	0.100868	0.019412
			17.28	1.08491	1.16256	1.09894	1.24196	1.24902	1.17215	1.21434	1.22388	0.959217	1.20669	1.14287	1.42364	1.15637	1.14686	1.11367	1.12993	1.15653	1.1772	1.03318	1.08213	1.09489	1.21277	1.25598	1.16778	1.13503	1.2277	1.20039		17.28	1.16558	0.0858168	0.0165154
			19.28	1.16072	1.18673	1.0967	1.2077	1.11802	1.16778	1.18182	1.19654	0.960211	1.19362	1.18641	1.49167	1.25869	1.13823	1.11408	1.15724	1.16812	1.23606	1.12456	1.06403	1.07998	1.27845	1.21395	1.12427	1.22872	1.26093	1.26967		19.28	1.18018	0.0943776	0.018163
			21.28	1.13711	1.21833	1.08611	1.26577	1.20763	1.23815	1.1865	1.24773	1.00626	1.30115	1.201	1.41323	1.21836	1.22728	1.1987	1.16531	1.17049	1.15635	1.04271	1.06342	1.12382	1.21494	1.23637	1.18918	1.18185	1.2422	1.24257		21.28	1.19195	0.0824824	0.0158737
			23.28	1.07373	1.18218	1.02864	1.2143	1.21507	1.28296	1.17688	1.34804	0.950333	1.19202	1.21624	1.51451	1.19324	1.18921	1.18971	1.24232	1.09901	1.19624	1.07069	1.09469	1.08575	1.29394	1.2548	1.09677	1.16303	1.33046	1.30454		23.28	1.19257	0.114424	0.0220208
			25.28	1.15853	1.21714	1.07323	1.26878	1.19566	1.2551	1.18269	1.32991	0.999909	1.21716	1.14539	1.52483	1.16346	1.22477	1.14085	1.19923	1.09773	1.11553	1.08327	1.08142	1.09243	1.26683	1.28244	1.04283	1.13102	1.32696	1.25916		25.28	1.18801	0.109304	0.0210356
			27.28	1.17131	1.30581	1.13713	1.251	1.18509	1.25975	1.21653	1.23982	0.836896	1.06862	1.18838	1.48985	1.27574	1.23157	1.11301	1.27903	1.09985	1.23418	1.13832	1.0825	1.26241	1.30404	1.22443	1.0548	1.17637	1.27576	1.23039		27.28	1.1975	0.116072	0.0223381
			29.28	1.16111	1.27992	1.18955	1.27592	1.1573	1.25483	1.29101	1.29389	0.975267	1.1244	1.23683	1.53665	1.29163	1.2407	1.22671	1.18386	1.11171	1.26353	1.07981	1.08945	1.07378	1.26334	1.36897	1.11127	1.17809	1.33846	1.36089		29.28	1.2207	0.115437	0.0222158
			31.28	1.28305	1.28703	1.07888	1.25679	1.10019	1.26679	1.24406	1.31447	1.00594	1.31975	1.20268	1.50136	1.23516	1.21658	1.25094	1.17022	1.16022	1.27975	1.08478	1.04553	1.04798	1.23217	1.24958	1.14406	1.19101	1.2965	1.28715		31.28	1.21306	0.106852	0.0205636
			33.28	1.24768	1.14027	1.13083	1.18678	1.3096	1.23905	1.23232	1.28526	0.966245	1.24948	1.26713	1.61413	1.28213	1.23109	1.17416	1.23819	1.16591	1.18908	1.17341	1.14435	1.1303	1.17417	1.23758	1.12617	1.24019	1.39559	1.24806		33.28	1.22293	0.111121	0.0213853
			35.29	1.16955	1.20764	1.10942	1.31007	1.22565	1.28902	1.25017	1.28864	1.01138	1.24676	1.19814	1.65533	1.23787	1.19984	1.20292	1.29358	1.17217	1.33041	1.10738	1.15524	1.26028	1.22218	1.2865	1.16155	1.19737	1.29326	1.3006		35.29	1.2364	0.110948	0.0213519
			37.29	1.19124	1.24502	1.167	1.28456	1.27242	1.23729	1.2534	1.30683	0.999173	1.23983	1.23991	1.55502	1.3027	1.27812	1.21603	1.16427	1.20837	1.29345	1.09887	1.21143	1.09603	1.16002	1.32164	1.05781	1.28134	1.29584	1.18623		37.29	1.22829	0.103764	0.0199694
			39.29	1.21342	1.26275	1.1452	1.27178	1.24642	1.19071	1.23718	1.30925	0.967337	1.27026	1.20563	1.54055	1.28073	1.20143	1.19537	1.27476	1.12646	1.2047	1.08964	1.05275	1.15974	1.22108	1.26301	1.14048	1.21773	1.26981	1.35282		39.29	1.21893	0.104288	0.0200703
			41.29	1.20983	1.28079	1.14858	1.28376	1.21536	1.22538	1.21481	1.31235	1.083	1.33235	1.25353	1.64967	1.2596	1.24177	1.20495	1.26041	1.20522	1.27451	1.11774	1.15244	1.12957	1.26492	1.29759	1.10654	1.20253	1.27145	1.28148		41.29	1.24	0.10485	0.0201784
			43.29	1.21871	1.2485	1.09112	1.27642	1.17559	1.32978	1.20518	1.30888	0.969707	1.15306	1.26355	1.61064	1.22758	1.29754	1.23933	1.26801	1.20237	1.27406	1.14768	1.07935	1.17821	1.2184	1.26717	1.07016	1.27929	1.35306	1.38092		43.29	1.2346	0.119156	0.0229316
			45.29	1.30401	1.20802	1.09214	1.30069	1.28284	1.25747	1.2449	1.32516	1.014	1.17443	1.26067	1.64536	1.3187	1.25036	1.21505	1.21082	1.15485	1.24936	1.19929	1.12887	1.08012	1.232	1.29815	1.20814	1.27666	1.34696	1.26663		45.29	1.24243	0.113116	0.0217692
			47.29	1.26281	1.1684	1.21525	1.12481	1.18125	1.29457	1.18696	1.30408	1.00345	1.13795	1.19915	1.60913	1.28436	1.18304	1.26905	1.29053	1.15476	1.32359	1.04439	1.14373	1.209	1.22378	1.25402	1.15087	1.18849	1.33629	1.23962		47.29	1.2216	0.110892	0.0213411
			49.29	1.33417	1.19823	1.18799	1.33728	1.29073	1.33461	1.24913	1.31591	0.974863	1.2534	1.36447	1.51725	1.20743	1.24436	1.31327	1.26952	1.15234	1.16351	1.15925	1.1622	1.07867	1.19515	1.34275	1.09533	1.25858	1.40955	1.25181		49.29	1.24673	0.111622	0.0214817
			51.29	1.25458	1.27491	1.03665	1.32372	1.1641	1.29137	1.24135	1.32209	1.02398	1.27051	1.2423	1.54171	1.27528	1.2363	1.2356	1.33929	1.19217	1.33129	1.22587	1.11726	1.17791	1.27331	1.26677	1.10887	1.25057	1.29505	1.19772		51.29	1.24113	0.101594	0.0195518
			53.29	1.19936	1.26163	1.08468	1.29801	1.24012	1.32038	1.26229	1.33042	1.06912	1.27521	1.32397	1.59094	1.33849	1.26299	1.2132	1.30728	1.22131	1.27574	1.21456	1.1242	1.16947	1.23293	1.27719	1.05002	1.26579	1.37682	1.36378		53.29	1.2574	0.108411	0.0208637
			55.29	1.20274	1.28241	1.03786	1.29225	1.27211	1.25714	1.24044	1.31128	1.00512	1.23266	1.22574	1.5782	1.28077	1.2439	1.23997	1.2735	1.17988	1.21891	1.09153	1.06889	1.25742	1.27201	1.32584	1.16704	1.24475	1.32565	1.3564		55.29	1.24016	0.110262	0.0212198
			57.29	1.25838	1.33352	1.06236	1.30025	1.22979	1.28057	1.30258	1.40657	1.04213	1.23993	1.2125	1.58953	1.35458	1.23566	1.31293	1.33057	1.15423	1.25365	1.10679	1.1321	1.1764	1.24052	1.31986	1.08446	1.22875	1.31629	1.3042		57.29	1.25219	0.11503	0.0221375
			59.3	1.24113	1.18022	1.11672	1.32777	1.28673	1.26228	1.26288	1.33489	1.02925	1.20632	1.23161	1.58522	1.22559	1.25657	1.26174	1.30191	1.19963	1.2977	1.1223	1.12148	1.17761	1.23934	1.24448	1.13079	1.24608	1.24041	1.32436		59.3	1.23908	0.100785	0.0193962
			61.3	1.24785	1.18227	1.05141	1.31701	1.16752	1.25097	1.19617	1.28086	1.04065	1.27438	1.28434	1.56872	1.326	1.29998	1.23259	1.30805	1.19096	1.22094	1.15801	1.20926	1.12767	1.14167	1.25551	1.13113	1.30718	1.30466	1.21482		61.3	1.23298	0.102525	0.019731
			63.3	1.23702	1.28418	1.12554	1.27601	1.19342	1.29012	1.30902	1.33432	1.05959	1.22565	1.24647	1.5279	1.38718	1.26596	1.21928	1.33033	1.15001	1.21959	1.20013	1.15218	1.13128	1.22352	1.22178	1.13782	1.33473	1.32898	1.40937		63.3	1.25264	0.100622	0.0193648
			65.3	1.28605	1.22749	1.14929	1.31107	1.26782	1.31824	1.26159	1.30763	1.10526	1.18304	1.31517	1.6334	1.25277	1.24916	1.31682	1.28604	1.20944	1.26371	1.15897	1.12758	1.16834	1.21694	1.28152	1.11773	1.33492	1.31439	1.24818		65.3	1.25602	0.101583	0.0195496
																																		n	27
																																	mCh-PAXX	sqrt(n)	5.19615
	Ku80-E304A	mCh-PAXX	Time [s]	Ku80-E304A #1	Ku80-E304A #2	Ku80-E304A #3	Ku80-E304A #4	Ku80-E304A #5	Ku80-E304A #6	Ku80-E304A #7	Ku80-E304A #8	Ku80-E304A #9	Ku80-E304A #10	Ku80-E304A #11	Ku80-E304A #12	Ku80-E304A #13	Ku80-E304A #14	Ku80-E304A #15	Ku80-E304A #16	Ku80-E304A #17	Ku80-E304A #18	Ku80-E304A #19	Ku80-E304A #20	Ku80-E304A #21	Ku80-E304A #22	Ku80-E304A #23	Ku80-E304A #24	Ku80-E304A #25	Ku80-E304A #26	Ku80-E304A #27		Time [s]	Ku80-E304A	SD	SE
			0	1	1	1	1	1	1	1	1	1	1	1	1	1	1	1	1	1	1	1	1	1	1	1	1	1	1	1		0	1	0	0
			2.01	1.02013	0.990505	0.990909	1.06342	1.00398	1.02202	0.998606	0.992511	0.963678	1.01652	0.994304	1.07805	0.991489	0.986848	0.950786	0.980718	0.997864	0.995362	0.966751	1.00719	0.979996	1.0338	0.953966	1.01948	0.993615	0.978085	0.985712		2.01	0.998381	0.0289515	0.00557172
			4.01	1.01288	0.999169	1.02963	1.01056	1.03507	1.02817	1.01233	0.984561	1.01364	0.919177	0.972311	1.05008	0.981874	0.979642	1.05503	0.966969	1.01217	0.990602	1.00728	1.00063	0.9874	0.973362	0.970871	1.00275	1.03405	0.970504	0.993666		4.01	0.999791	0.0294226	0.00566238
			7.38	1.38067	1.27708	1.72972	1.63186	1.43884	1.5554	1.14705	1.03084	1.08425	1.19281	1.30252	1.43515	1.09998	1.33642	1.1603	1.17473	1.33986	1.37953	1.23561	1.19298	1.23051	1.28232	1.21676	1.14982	1.31218	1.32583	1.15326		7.38	1.28875	0.165492	0.031849
			9.32	1.49461	1.48347	2.10577	1.91326	1.63716	1.82798	1.29929	1.21394	1.27012	1.43841	1.54436	1.8131	1.30249	1.52049	1.52343	1.31955	1.78325	1.52434	1.43722	1.32404	1.31227	1.51597	1.36393	1.59242	1.59237	1.55561	1.46834		9.32	1.52508	0.213906	0.0411662
			11.27	1.50994	1.54817	2.33024	1.9962	1.68816	1.88206	1.35466	1.24928	1.39042	1.67	1.63901	1.96882	1.39308	1.51719	1.69396	1.37388	1.8857	1.54079	1.43759	1.35238	1.35742	1.60171	1.36758	1.73497	1.58228	1.74456	1.78895		11.27	1.61478	0.249805	0.048075
			13.27	1.563	1.59259	2.32645	2.00325	1.71223	1.95299	1.39488	1.30262	1.53035	1.84862	1.708	2.10777	1.44579	1.48434	1.67181	1.33835	1.95606	1.53622	1.45888	1.33986	1.41644	1.61447	1.41267	1.73967	1.57956	1.85644	1.92102		13.27	1.65979	0.262097	0.0504405
			15.27	1.51594	1.60064	2.43145	1.98491	1.77207	1.94671	1.4206	1.32702	1.58924	2.10441	1.73889	2.10759	1.4876	1.53499	1.78712	1.34943	2.04582	1.54021	1.4885	1.37335	1.43739	1.65049	1.38295	1.84828	1.58111	1.84654	2.10599		15.27	1.70368	0.289563	0.0557264
			17.28	1.55018	1.64393	2.34564	2.10536	1.71198	1.94309	1.40937	1.36122	1.59023	1.98071	1.70583	2.17442	1.47518	1.53093	1.789	1.47118	2.01501	1.51616	1.47466	1.34659	1.32884	1.62146	1.43545	1.95573	1.57372	1.91577	2.15471		17.28	1.70838	0.289295	0.0556748
			19.28	1.54013	1.59222	2.29701	2.06466	1.6654	1.93968	1.38588	1.35285	1.71797	2.21039	1.76409	2.15498	1.53694	1.53755	1.81598	1.41131	2.12565	1.54818	1.53179	1.32124	1.33374	1.58608	1.4614	1.95153	1.60907	1.85669	2.18704		19.28	1.7222	0.299109	0.0575636
			21.28	1.55167	1.60304	2.27445	2.08363	1.69257	2.01799	1.41467	1.36217	1.74628	2.35129	1.84866	2.15259	1.4819	1.50322	1.78722	1.44447	2.13121	1.5141	1.51157	1.29753	1.35421	1.63053	1.40233	1.9616	1.7091	1.94281	2.48888		21.28	1.75036	0.3357	0.0646054
			23.28	1.49559	1.59792	2.3753	2.06011	1.69054	1.92274	1.42037	1.36501	1.76598	2.32565	1.78324	2.10513	1.52607	1.54813	1.79527	1.45007	2.1319	1.50839	1.55414	1.32158	1.34702	1.67289	1.41452	1.94405	1.61086	1.94451	2.41333		23.28	1.74409	0.3251	0.0625656
			25.28	1.47314	1.65646	2.14812	2.07634	1.71946	1.97024	1.43912	1.37069	1.67854	2.4362	1.68519	2.12001	1.5301	1.568	1.7074	1.42867	2.04452	1.47719	1.49086	1.28836	1.31127	1.58595	1.41656	1.92376	1.57768	1.9428	2.39948		25.28	1.72097	0.322975	0.0621565
			27.28	1.50907	1.63579	2.20925	2.04233	1.66915	2.00287	1.3791	1.36104	1.80637	2.43247	1.71875	2.04669	1.52431	1.57471	1.72632	1.41792	2.06504	1.46311	1.48634	1.33925	1.2809	1.57094	1.37406	1.96003	1.60955	1.88641	2.3827		27.28	1.72128	0.325278	0.0625999
			29.28	1.47532	1.6111	2.13457	2.05159	1.65604	1.94285	1.43132	1.36355	1.74554	2.46172	1.70479	2.04186	1.46471	1.51088	1.75501	1.40068	2.12514	1.46053	1.53872	1.2822	1.41087	1.48885	1.36228	1.90223	1.61825	1.96017	2.31455		29.28	1.71168	0.32047	0.0616746
			31.28	1.49341	1.62002	2.09005	2.01736	1.68414	1.96286	1.40663	1.37265	1.90315	2.4937	1.65702	2.07072	1.43442	1.55548	1.63809	1.38809	2.17512	1.44816	1.55826	1.25226	1.30076	1.45783	1.35082	1.92186	1.57488	1.86652	2.47494		31.28	1.70997	0.345727	0.0665352
			33.28	1.47773	1.59867	2.16934	2.03631	1.70965	1.91693	1.37768	1.385	1.81867	2.32748	1.64722	2.04903	1.49077	1.61624	1.71128	1.37142	2.14946	1.47494	1.53068	1.29377	1.27778	1.48904	1.37358	1.89366	1.59258	1.88133	2.37497		33.28	1.70501	0.319081	0.0614072
			35.29	1.53656	1.56954	2.13661	2.0044	1.62806	1.92922	1.39118	1.34397	1.90494	2.32497	1.64369	2.01061	1.45824	1.51946	1.69766	1.35425	2.17008	1.44971	1.44404	1.3054	1.26724	1.47255	1.38869	1.91061	1.56828	1.89129	2.53313		35.29	1.69831	0.338707	0.0651842
			37.29	1.44849	1.6119	2.07573	1.9508	1.64245	1.87318	1.3733	1.33647	1.85988	2.37809	1.68191	1.942	1.4346	1.47105	1.64696	1.42632	2.14712	1.43047	1.45983	1.25667	1.29178	1.49961	1.35266	1.92627	1.53454	1.92906	2.56871		37.29	1.68703	0.341237	0.065671
			39.29	1.48917	1.55836	1.98343	1.95101	1.64311	1.88696	1.37118	1.37514	1.87326	2.21603	1.66391	2.02214	1.42043	1.41979	1.70055	1.3435	2.1373	1.43731	1.44543	1.2689	1.25641	1.52315	1.30432	1.92074	1.55133	1.94694	2.51036		39.29	1.67482	0.328851	0.0632874
			41.29	1.45655	1.56517	1.98444	1.89262	1.61067	1.95035	1.35352	1.34658	1.99305	2.32006	1.57541	1.99035	1.39522	1.40277	1.66322	1.36864	2.14758	1.43137	1.45373	1.29414	1.24285	1.5477	1.31354	1.83316	1.51223	1.93003	2.53266		41.29	1.67065	0.341321	0.0656872
			43.29	1.45398	1.54198	1.9945	1.94427	1.61408	1.86398	1.39405	1.34482	1.83321	2.21674	1.60244	1.90801	1.42394	1.51482	1.59501	1.40669	2.12259	1.42261	1.47523	1.24557	1.23603	1.52348	1.32789	1.88616	1.60512	1.93705	2.64124		43.29	1.66946	0.333344	0.0641522
			45.29	1.45068	1.54412	2.03882	1.869	1.56341	1.89756	1.35728	1.38026	1.91212	2.27732	1.52574	1.98257	1.4323	1.48019	1.58122	1.34816	2.21127	1.39511	1.41503	1.24715	1.26471	1.48588	1.3914	1.90802	1.5584	1.88653	2.47443		45.29	1.66217	0.333051	0.0640957
			47.29	1.50819	1.53719	2.04167	1.89524	1.58094	1.84044	1.37117	1.34581	1.86573	2.24307	1.55684	1.87386	1.48645	1.46616	1.62458	1.34044	2.16444	1.42216	1.44562	1.25816	1.25824	1.51904	1.29311	1.83174	1.60619	1.91809	2.43093		47.29	1.6565	0.316056	0.0608249
			49.29	1.45868	1.52897	2.02366	1.87402	1.59696	1.83595	1.4168	1.37149	1.92762	2.15261	1.51847	1.95595	1.4081	1.44449	1.56467	1.35837	2.22127	1.39899	1.42577	1.24098	1.24093	1.51537	1.32358	1.87335	1.58336	1.97952	2.62809		49.29	1.66178	0.342999	0.0660102
			51.29	1.42947	1.50161	1.92928	1.90319	1.57902	1.79751	1.39021	1.33594	1.83898	2.2397	1.59058	1.86941	1.41003	1.37758	1.53417	1.33717	2.08402	1.3426	1.41653	1.2231	1.25611	1.49109	1.35506	1.84872	1.48451	1.90729	2.49656		51.29	1.6285	0.322739	0.0621111
			53.29	1.51906	1.51672	1.98531	1.86206	1.61068	1.7987	1.35143	1.32504	1.90338	2.07733	1.49535	1.81779	1.35695	1.39435	1.59383	1.27959	2.14396	1.41631	1.43645	1.19811	1.20501	1.53673	1.33119	1.8696	1.55321	1.81518	2.55897		53.29	1.62786	0.325809	0.062702
			55.29	1.48527	1.49289	1.87867	1.92012	1.55986	1.85324	1.3481	1.313	1.95846	2.17503	1.47841	1.86465	1.40064	1.36394	1.57177	1.39616	2.14752	1.35535	1.38624	1.21393	1.24355	1.50846	1.29933	1.76197	1.61456	1.95061	2.62391		55.29	1.63577	0.342029	0.0658234
			57.29	1.48864	1.56752	1.82875	1.92556	1.5946	1.78704	1.36205	1.35698	1.94198	2.07972	1.46461	1.76244	1.36232	1.4341	1.56112	1.26362	2.07698	1.34523	1.35682	1.22203	1.16471	1.4981	1.25745	1.81574	1.53274	1.97338	2.66009		57.29	1.61794	0.341385	0.0656996
			59.3	1.45996	1.52432	1.76728	1.88118	1.54902	1.82368	1.35778	1.34855	1.86778	1.98018	1.47957	1.7418	1.34121	1.37423	1.51821	1.27449	2.12146	1.36042	1.45505	1.23243	1.2265	1.57869	1.26409	1.7718	1.62504	1.8759	2.61273		59.3	1.6079	0.319663	0.0615191
			61.3	1.45213	1.49899	1.87999	1.88342	1.57258	1.76045	1.36792	1.35939	1.89878	2.14681	1.46288	1.91843	1.35568	1.33378	1.49966	1.29389	2.20906	1.35867	1.39733	1.21117	1.21416	1.53098	1.28353	1.72032	1.52067	1.93764	2.41048		61.3	1.61033	0.324384	0.0624277
			63.3	1.45222	1.48636	1.84532	1.86802	1.49045	1.79668	1.35578	1.33685	1.83406	2.13492	1.44923	1.86916	1.38241	1.38042	1.56469	1.34263	2.14143	1.31027	1.40709	1.22819	1.22047	1.50807	1.28328	1.77651	1.49724	1.99518	2.47908		63.3	1.60874	0.323411	0.0622404
			65.3	1.37229	1.48349	1.81913	1.84261	1.52365	1.81998	1.32829	1.33391	1.83003	2.02745	1.4421	1.80233	1.33263	1.36014	1.51737	1.26325	2.11769	1.37873	1.41143	1.18879	1.19248	1.48068	1.28626	1.75077	1.52063	1.84079	2.49024		65.3	1.5836	0.315895	0.060794
																																		n	27
																																	GFP-BRCT	sqrt(n)	5.19615
	Ku80-E304R	GFP-BRCT	Time [s]	Ku80-E304R #1	Ku80-E304R #2	Ku80-E304R #3	Ku80-E304R #4	Ku80-E304R #5	Ku80-E304R #6	Ku80-E304R #7	Ku80-E304R #8	Ku80-E304R #9	Ku80-E304R #10	Ku80-E304R #11	Ku80-E304R #12	Ku80-E304R #13	Ku80-E304R #14	Ku80-E304R #15	Ku80-E304R #16	Ku80-E304R #17	Ku80-E304R #18	Ku80-E304R #19	Ku80-E304R #20	Ku80-E304R #21	Ku80-E304R #22	Ku80-E304R #23	Ku80-E304R #24	Ku80-E304R #25	Ku80-E304R #26	Ku80-E304R #27		Time [s]	Ku80-E304R	SD	SE
			0	1	1	1	1	1	1	1	1	1	1	1	1	1	1	1	1	1	1	1	1	1	1	1	1	1	1	1		0	1	0	0
			2.01	0.948085	0.94519	0.987521	1.02816	1.01052	0.940445	1.02499	0.986311	0.970144	0.993586	1.04735	0.998867	0.994759	0.952594	1.09155	0.997441	0.931488	0.995697	1.10889	0.97784	1.0389	0.943031	0.990166	0.953431	1.02023	0.93624	1.01754		2.01	0.993739	0.0450486	0.00866961
			4.01	0.960945	0.956651	0.99599	0.983445	1.02972	0.977059	1.04342	1.05971	1.02789	0.977215	1.00834	1.05609	0.9674	0.970827	1.0945	1.09814	0.943916	0.941925	1.07283	0.957548	0.974127	0.988724	0.963324	0.999186	0.998061	0.951754	0.957566		4.01	0.998382	0.0461486	0.00888131
			7.38	0.980166	0.987865	0.947845	0.974708	0.981387	0.974124	1.07386	1.00092	0.958632	0.947736	0.947409	0.968286	1.00848	0.978987	1.02168	1.00877	1.04175	0.882126	1.11195	1.19647	0.894058	0.979998	0.974384	1.11355	0.952772	0.965418	0.904163		7.38	0.991759	0.068604	0.0132028
			9.32	0.96962	1.0162	1.03055	1.00143	1.15298	0.987724	1.0738	1.045	1.02095	0.980761	0.948627	0.984602	1.02471	0.911946	1.05421	1.00319	1.02987	0.96752	1.17016	1.20927	0.965606	1.04248	1.07777	1.06483	1.02555	0.969943	0.977237		9.32	1.02617	0.0678415	0.0130561
			11.27	0.973282	0.97956	1.01944	1.07051	1.08519	1.01808	1.13905	1.09125	0.929828	1.00523	1.03294	1.01081	1.03679	0.984258	1.07476	1.02844	1.03134	0.964958	1.11218	1.10391	0.939744	0.968076	1.03258	1.08248	1.07849	0.940026	0.908343		11.27	1.02376	0.0610486	0.0117488
			13.27	1.05163	1.01137	1.03266	1.02007	1.14629	1.04959	1.14697	1.07453	1.00327	1.04129	1.00127	0.958997	1.03058	0.957999	1.07743	1.0362	1.04239	0.947389	1.11906	1.15593	0.972287	1.03209	0.973047	1.20524	1.07123	0.965017	0.961247		13.27	1.04019	0.0680999	0.0131058
			15.27	0.975279	1.02496	1.06216	1.04712	1.10939	1.01399	1.11435	1.12201	1.00036	1.02353	1.0594	1.00326	1.00069	1.00291	1.1225	1.01234	1.02883	0.950854	1.13875	1.07707	0.94432	0.927203	1.08216	1.07981	1.02927	1.01877	1.03535		15.27	1.03728	0.0560175	0.0107806
			17.28	0.991521	1.08783	1.04262	1.02908	1.24634	1.02326	1.10877	1.11515	1.01356	1.04454	1.04749	1.00066	1.13774	1.02148	1.13602	1.12852	1.01887	0.97219	1.1418	1.12764	1.0651	0.962694	1.00867	1.09321	1.07995	1.05909	0.993096		17.28	1.06285	0.0652938	0.0125658
			19.28	0.99324	1.06989	1.13156	1.01202	1.1265	1.06579	1.12556	1.17096	1.04599	1.06617	1.10491	1.06675	1.0717	0.982298	1.12535	1.00327	0.968916	1.02075	1.14372	1.09904	0.991121	1.02915	1.01447	0.967732	1.15783	1.01849	1.00055		19.28	1.05829	0.0615209	0.0118397
			21.28	0.922195	1.09537	1.09403	1.06325	1.32265	1.03365	1.10294	1.21452	1.0318	1.10021	1.05881	1.02756	1.12506	1.03849	1.08518	1.04579	0.939611	1.06357	1.1132	1.05521	0.990802	1.01203	1.03905	1.10276	1.11226	1.04068	0.957049		21.28	1.06621	0.079708	0.0153398
			23.28	1.14096	1.01954	1.01617	1.05995	1.13928	1.13047	1.13861	1.13878	1.07335	1.06654	1.12485	1.05668	1.10903	0.94818	1.17944	1.03812	1.00843	0.991031	1.1957	1.14923	1.06181	1.05347	1.10989	1.08278	1.03237	1.02272	0.9603		23.28	1.07584	0.0650459	0.0125181
			25.28	1.11131	1.09308	1.09672	1.07368	1.17993	1.1126	1.1588	1.17867	1.08706	1.11456	1.07947	1.0886	1.10056	0.952315	1.13193	1.048	1.00914	0.98527	1.16829	1.09859	1.01081	1.02296	1.11755	1.05444	1.09958	1.00227	0.884772		25.28	1.07633	0.0697928	0.0134316
			27.28	1.04976	1.1263	1.12425	1.07803	1.17716	1.06163	1.12678	1.13509	1.12821	1.07539	1.12433	1.04564	1.04322	0.992528	1.1439	1.08463	0.947898	1.00901	1.17317	1.10219	1.09235	1.08116	1.06788	1.13246	1.02335	1.05357	0.954453		27.28	1.07979	0.0598095	0.0115103
			29.28	1.04318	1.0821	1.09741	1.08881	1.23648	1.07971	1.1967	1.24583	1.05133	1.11986	1.07808	1.05669	1.09488	1.00084	1.16987	1.11535	1.03757	1.01666	1.19575	1.20792	0.97143	0.934389	1.12446	1.10976	1.08396	0.978395	1.11904		29.28	1.09394	0.0794588	0.0152919
			31.28	1.10345	1.02223	1.11893	1.12827	1.21446	1.10933	1.21191	1.21979	1.09554	1.08369	1.13634	1.11489	1.23002	0.998122	1.23781	1.03771	0.956635	0.99659	1.21888	1.11983	1.10243	0.948218	1.12615	1.13326	1.10812	1.15198	1.0462		31.28	1.11003	0.0815284	0.0156901
			33.28	0.992825	1.02452	1.12862	1.02495	1.27479	1.11342	1.17003	1.19987	1.08453	1.09753	1.20371	1.1602	1.07796	1.00123	1.15365	1.11001	1.03402	1.06205	1.16126	1.16521	1.17857	1.01899	1.06833	1.161	1.14435	1.04892	1.04245		33.28	1.10752	0.0719805	0.0138527
			35.29	1.06628	1.02824	1.05185	1.14012	1.24944	1.10445	1.22181	1.24122	1.17421	1.10531	1.10712	1.09446	1.15908	1.02248	1.16214	1.06277	0.980243	1.11179	1.24063	1.07714	1.09131	1.11658	1.10816	1.09462	1.14329	1.0277	0.982875		35.29	1.10983	0.0736808	0.0141799
			37.29	1.10894	1.05826	1.0892	1.04088	1.30131	1.10321	1.18836	1.21513	1.06439	1.14059	1.05986	1.03128	1.10629	1.00508	1.20856	1.06036	1.04342	1.03522	1.22225	1.1791	1.14924	1.07395	1.11882	1.1189	1.13808	1.05561	0.926608		37.29	1.10529	0.0793809	0.0152769
			39.29	1.1057	1.11724	1.13081	1.09363	1.28225	1.162	1.17085	1.23587	1.09572	1.1207	1.12988	1.14863	1.17039	1.00925	1.15197	1.18186	0.982228	1.06311	1.24301	1.20809	1.02724	1.21304	1.14085	1.10262	1.15714	1.03535	0.953321		39.29	1.12714	0.0795039	0.0153005
			41.29	1.0411	0.961495	1.07947	1.19407	1.26418	1.15604	1.16851	1.21394	1.15735	1.11209	1.05875	1.11755	1.17843	1.02422	1.19041	1.09345	1.01428	1.02562	1.19746	1.13811	1.05136	1.08254	1.10994	1.12873	1.16407	1.01889	1.01481		41.29	1.10951	0.0754924	0.0145285
			43.29	1.08129	1.09623	1.20611	1.11333	1.20262	1.09415	1.16185	1.27093	1.13084	1.14365	1.1433	1.07405	1.14895	1.04263	1.23388	1.1246	0.969661	1.08777	1.14966	1.16276	1.06246	1.13959	1.12796	1.11718	1.14186	1.07682	1.01522		43.29	1.12294	0.0644195	0.0123975
			45.29	1.05066	1.11694	1.17814	1.08822	1.26081	1.07095	1.20946	1.25963	1.1624	1.15129	1.08038	1.0676	1.1458	1.01077	1.27105	1.1028	0.970211	1.12443	1.29637	1.20732	1.15304	1.04501	1.18554	1.18038	1.19794	0.96991	1.00878		45.29	1.13207	0.0908558	0.0174852
			47.29	1.00015	1.03012	1.17755	1.15106	1.31842	1.16076	1.20145	1.20319	1.09315	1.17727	1.15417	1.11691	1.12882	1.04391	1.16323	1.06392	0.982873	1.0563	1.23385	1.18369	1.04324	1.09592	1.12074	1.10183	1.20634	1.09949	1.00547		47.29	1.12273	0.0796238	0.0153236
			49.29	1.03046	1.03697	1.10237	1.0948	1.17729	1.20227	1.18981	1.23288	1.10494	1.13235	1.18466	1.14884	1.1057	1.01109	1.23089	1.19176	1.08793	1.07043	1.23345	1.14206	1.07501	1.12953	1.08576	1.13362	1.14756	1.15701	1.03225		49.29	1.12858	0.0640268	0.012322
			51.29	1.19052	1.06859	1.17642	1.09367	1.21756	1.14808	1.22309	1.20887	1.16225	1.162	1.17387	1.14071	1.17542	1.02498	1.21505	1.11582	1.01408	1.0484	1.29664	1.20448	1.15466	1.15205	1.0498	1.15334	1.12535	1.10064	1.00052		51.29	1.14062	0.071926	0.0138422
			53.29	1.04087	1.03428	1.16673	1.0744	1.1778	1.16028	1.23041	1.25518	1.11661	1.1967	1.09048	1.1354	1.18965	1.06918	1.33334	1.1097	1.08981	1.13697	1.23005	1.14318	1.06659	1.12199	1.20325	1.12185	1.20242	1.07837	0.912621		53.29	1.1366	0.0834561	0.0160611
			55.29	0.96338	1.00531	1.12682	1.14088	1.20894	1.12234	1.15238	1.1949	1.12895	1.0943	1.09794	1.13131	1.21301	1.02806	1.25758	1.15061	1.00197	1.01909	1.30301	1.08725	1.0811	1.06745	1.13002	1.1346	1.15768	1.0747	0.980732		55.29	1.11312	0.082257	0.0158304
			57.29	1.08544	1.01126	1.18042	1.09321	1.23192	1.17975	1.19341	1.24439	1.08812	1.11827	1.09756	1.10075	1.1739	1.0581	1.17004	1.13294	1.04397	1.07245	1.29023	1.20492	1.00481	1.08129	1.19498	1.15534	1.17427	1.17053	1.0142		57.29	1.13209	0.0744885	0.0143353
			59.3	1.14663	0.981229	1.17313	1.08462	1.27197	1.11254	1.23761	1.19834	1.07867	1.116	1.1635	1.12916	1.17621	1.02775	1.1706	1.08878	1.0926	1.18216	1.27972	1.1963	1.11695	1.09218	1.12703	1.16925	1.18053	1.06741	0.988954		59.3	1.13518	0.0740717	0.0142551
			61.3	1.11335	0.985447	1.19675	1.05482	1.25345	1.10932	1.17424	1.20894	1.11293	1.17999	1.17031	1.11575	1.15663	1.11967	1.11116	1.16231	1.03981	1.06602	1.2436	1.24148	1.05322	1.02634	1.13759	1.14437	1.19902	1.09369	0.961579		61.3	1.1271	0.0761217	0.0146496
			63.3	1.0408	1.06283	1.12485	1.0886	1.23149	1.19434	1.20018	1.1915	1.09035	1.13461	1.15682	1.09497	1.2044	1.02233	1.25665	1.12454	1.01459	1.13306	1.31876	1.23046	1.19709	1.06367	1.20206	1.15364	1.20532	1.10407	0.993994		63.3	1.14207	0.0805528	0.0155024
			65.3	1.0241	1.01309	1.2323	1.14921	1.21994	1.1366	1.22449	1.21028	1.08529	1.10929	1.19503	1.1869	1.21547	1.0292	1.18877	1.10765	1.02013	1.06538	1.21852	1.15815	1.05383	1.1265	1.10454	1.12	1.11149	1.1	1.04289		65.3	1.12774	0.0708916	0.0136431
																																		n	27
																																	mCh-PAXX	sqrt(n)	5.19615
	Ku80-E304R	mCh-PAXX	Time [s]	Ku80-E304R #1	Ku80-E304R #2	Ku80-E304R #3	Ku80-E304R #4	Ku80-E304R #5	Ku80-E304R #6	Ku80-E304R #7	Ku80-E304R #8	Ku80-E304R #9	Ku80-E304R #10	Ku80-E304R #11	Ku80-E304R #12	Ku80-E304R #13	Ku80-E304R #14	Ku80-E304R #15	Ku80-E304R #16	Ku80-E304R #17	Ku80-E304R #18	Ku80-E304R #19	Ku80-E304R #20	Ku80-E304R #21	Ku80-E304R #22	Ku80-E304R #23	Ku80-E304R #24	Ku80-E304R #25	Ku80-E304R #26	Ku80-E304R #27		Time [s]	Ku80-E304R	SD	SE
			0	1	1	1	1	1	1	1	1	1	1	1	1	1	1	1	1	1	1	1	1	1	1	1	1	1	1	1		0	1	0	0
			2.01	1.0024	0.946558	0.972528	1.02299	0.937099	0.990805	1.03658	1.04978	1.02859	0.958136	1.09421	0.942003	0.971615	1.04283	0.966508	1.0044	0.989991	1.06286	1.02264	0.922304	1.0257	0.93636	0.971778	0.967114	1.05192	0.96265	0.975917		2.01	0.994676	0.0445868	0.00858074
			4.01	1.01406	0.975354	0.962702	1.04648	0.9114	0.970979	1.00575	1.06775	0.996886	0.97656	1.07227	0.977317	1.01694	1.07825	0.970611	1.03032	1.03862	0.994058	0.984243	0.957109	1.00382	0.993265	1.01664	0.951727	1.01516	1.00401	1.00195		4.01	1.00127	0.0385547	0.00741986
			7.38	1.74246	1.62522	1.16931	1.2567	1.42257	1.47618	1.64732	1.5488	1.7912	1.62259	1.29537	1.40933	1.25233	1.32181	1.07186	1.2156	1.43533	1.39634	1.35404	1.40164	1.23226	1.65722	1.43921	1.65118	1.39231	1.29994	1.45888		7.38	1.42915	0.182661	0.0351531
			9.32	2.13018	2.51757	1.2874	1.3601	1.79293	1.95877	2.13607	1.77827	1.95366	1.68952	2.09845	2.00279	1.35218	1.42113	1.1808	1.50185	1.9688	1.69417	1.73619	1.48859	1.50262	1.80349	1.66042	1.98939	1.57447	1.93209	2.01677		9.32	1.76032	0.313701	0.0603717
			11.27	2.40163	2.8658	1.30497	1.38717	2.02452	2.14992	2.38398	1.84332	2.12079	1.81033	2.36048	2.17674	1.55813	1.55194	1.25089	1.5987	2.16188	1.7329	1.7442	1.45968	1.44519	1.87088	1.68288	2.16401	1.73736	2.13515	2.32494		11.27	1.89809	0.397775	0.0765518
			13.27	2.47549	3.31632	1.34457	1.41137	2.16787	2.29838	2.50975	1.93767	2.05708	1.81268	2.50796	2.26723	1.50972	1.63073	1.21156	1.61401	2.19306	1.79934	1.79433	1.42738	1.58715	1.86482	1.83309	2.0093	1.77197	2.23963	2.39659		13.27	1.96256	0.460943	0.0887086
			15.27	2.51943	3.3142	1.3364	1.41823	2.23215	2.37443	2.62235	1.99707	2.11756	1.83834	2.72017	2.55079	1.68627	1.62129	1.26097	1.63858	2.24501	1.81137	1.84343	1.41319	1.55228	1.90941	1.77572	2.05365	1.75693	2.26039	2.4496		15.27	2.01182	0.487905	0.0938973
			17.28	2.66726	3.4153	1.33403	1.41179	2.30542	2.39655	2.61031	2.00229	2.21419	1.78932	2.75751	2.43015	1.7943	1.70507	1.22405	1.66502	2.23583	1.8622	1.81852	1.41681	1.49287	1.85907	1.81292	1.9658	1.73797	2.351	2.45727		17.28	2.02714	0.507462	0.0976612
			19.28	2.71267	3.84315	1.33429	1.43617	2.29715	2.45931	2.63338	2.08009	2.17873	2.00011	2.76186	2.64784	1.84026	1.77075	1.21858	1.6399	2.31348	1.8967	1.87602	1.50425	1.63394	1.86791	1.76868	2.0034	1.75909	2.31705	2.44197		19.28	2.08284	0.553559	0.106532
			21.28	2.72457	3.74795	1.31858	1.40548	2.42465	2.54073	2.75035	2.0221	2.204	1.95144	2.89995	2.5277	1.93854	1.80064	1.21936	1.64736	2.24931	1.9726	1.86034	1.43332	1.52298	1.79471	1.799	1.99373	1.81354	2.37847	2.36986		21.28	2.0856	0.56072	0.107911
			23.28	2.6401	3.49917	1.31644	1.39691	2.31311	2.50147	2.70256	1.95356	2.31403	1.90953	2.89808	2.55474	1.92191	1.81143	1.21323	1.64888	2.31065	1.92823	1.86363	1.4486	1.51953	1.81918	1.79584	1.9903	1.83326	2.33147	2.35153		23.28	2.0662	0.526639	0.101352
			25.28	2.88098	3.51376	1.3528	1.39632	2.47306	2.47143	2.66441	2.07997	2.14701	1.96993	3.01843	2.83498	2.04152	1.81719	1.26258	1.57167	2.19861	1.99728	1.86219	1.39298	1.52154	1.82291	1.76348	1.98061	1.84814	2.41648	2.33004		25.28	2.09742	0.556665	0.10713
			27.28	2.81271	3.46332	1.28074	1.40417	2.40287	2.47487	2.79453	1.94366	2.37629	1.91758	3.07674	2.69995	2.1462	1.96539	1.2491	1.58359	2.24819	1.90858	1.84494	1.3919	1.49404	1.78273	1.73103	1.97725	1.91107	2.35022	2.39055		27.28	2.09712	0.55892	0.107564
			29.28	2.69321	3.61559	1.30291	1.39659	2.27493	2.53591	2.64481	1.92393	2.29363	1.99041	2.94361	2.77191	2.08983	1.98403	1.19026	1.62489	2.30652	1.96898	1.92237	1.3692	1.52605	1.79902	1.68638	1.96976	1.78035	2.36953	2.31579		29.28	2.08483	0.556628	0.107123
			31.28	2.94363	3.69417	1.33113	1.37649	2.28795	2.50419	2.76758	1.92722	2.25203	1.93228	3.25055	2.58475	2.14817	1.90994	1.22311	1.55961	2.23436	2.03321	1.83003	1.40675	1.44527	1.79653	1.73528	1.93824	1.79659	2.22391	2.36194		31.28	2.0924	0.594259	0.114365
			33.28	2.75121	3.52042	1.33687	1.39746	2.27235	2.3768	2.84955	1.96735	2.2166	1.88189	3.13065	2.92254	2.1896	2.0032	1.25261	1.6461	2.09917	1.88407	1.8384	1.41998	1.43748	1.76986	1.71203	1.94007	1.75921	2.36983	2.3407		33.28	2.08467	0.571329	0.109952
			35.29	3.09674	3.44565	1.31995	1.37742	2.32218	2.40224	2.8204	1.85899	2.32555	1.85969	3.11956	2.76332	2.11944	1.90224	1.17412	1.67391	2.13196	1.97394	1.84041	1.35172	1.4614	1.7727	1.76255	1.93013	1.85197	2.31668	2.28958		35.29	2.08387	0.580395	0.111697
			37.29	2.75295	3.27548	1.30746	1.36311	2.3099	2.4343	2.71824	1.75812	2.249	1.8452	3.18886	2.79336	2.13811	1.98624	1.20545	1.59531	2.09152	2.00535	1.84078	1.37981	1.40347	1.79083	1.67849	1.96711	1.8044	2.27628	2.22104		37.29	2.05112	0.551102	0.10606
			39.29	2.87155	3.63122	1.3074	1.36624	2.35776	2.42403	2.71367	1.74625	2.19015	1.84448	3.21546	2.79158	2.12004	1.91381	1.21261	1.5772	2.0996	1.91193	1.84258	1.34578	1.45237	1.75164	1.68508	1.88094	1.81188	2.28951	2.27115		39.29	2.06022	0.595122	0.114531
			41.29	2.95435	3.20324	1.29457	1.38515	2.32587	2.47089	2.80147	1.8333	2.08111	1.84324	3.07411	2.82727	2.15722	1.97968	1.19079	1.63225	2.16663	2.07829	1.90747	1.38452	1.39259	1.67374	1.71676	1.86972	1.84307	2.15251	2.21399		41.29	2.05384	0.552129	0.106257
			43.29	2.89622	3.4442	1.29921	1.35615	2.29494	2.3338	2.64903	1.78434	2.13651	1.8463	3.13283	2.74423	2.08526	1.9474	1.18834	1.5479	2.15772	2.00044	1.79855	1.3824	1.4187	1.6842	1.71659	1.81922	1.81057	2.23356	2.13104		43.29	2.0311	0.564747	0.108686
			45.29	2.88709	3.14064	1.29631	1.35756	2.15949	2.35284	2.72759	1.80644	2.10381	1.83941	3.17766	2.89248	2.00719	1.94672	1.16328	1.62492	2.13162	1.94522	1.89308	1.32824	1.39349	1.70074	1.63308	1.85382	1.74118	2.13726	2.14379		45.29	2.01426	0.553791	0.106577
			47.29	2.86246	3.34772	1.30557	1.34635	2.21662	2.2795	2.76134	1.77938	2.13088	1.74256	3.1288	2.68341	2.06947	1.92503	1.15554	1.54785	2.02446	2.01549	1.82718	1.3442	1.39825	1.7345	1.68296	1.7501	1.805	2.2512	2.16628		47.29	2.01045	0.560146	0.1078
			49.29	2.62717	3.09919	1.2724	1.33873	2.09054	2.34274	2.64969	1.77073	2.06638	1.74448	3.24696	2.62573	2.18474	1.93363	1.13145	1.55036	2.10865	2.01615	1.9054	1.35999	1.37122	1.64593	1.6357	1.76739	1.79081	2.16451	2.09401		49.29	1.98277	0.53312	0.102599
			51.29	2.99633	3.05709	1.32545	1.37637	2.14162	2.36503	2.79694	1.73223	2.11776	1.76078	3.28594	2.87643	2.06991	1.99379	1.15311	1.61307	2.06802	2.00013	1.85873	1.28489	1.35008	1.7135	1.62033	1.78978	1.90172	2.24016	2.12267		51.29	2.02266	0.57097	0.109883
			53.29	2.64224	3.19524	1.30555	1.30584	2.07503	2.26768	2.85549	1.7036	2.09736	1.701	3.00008	2.81479	2.19267	1.93492	1.1584	1.51578	2.16067	1.93651	1.87647	1.31921	1.31737	1.63141	1.61284	1.75673	1.83513	2.09205	2.19363		53.29	1.9814	0.548863	0.105629
			55.29	2.59507	2.94598	1.27554	1.34127	1.9333	2.19843	2.661	1.69252	1.96703	1.68814	3.13228	2.7472	2.09697	1.94441	1.16155	1.57317	2.08125	2.04059	1.78798	1.33835	1.29634	1.64691	1.65973	1.75911	1.80649	2.07807	2.12171		55.29	1.94705	0.514657	0.0990457
			57.29	2.71817	2.96051	1.3071	1.31927	2.07041	2.31583	2.7667	1.71262	1.95804	1.69089	3.03639	2.81043	2.12344	1.93785	1.1223	1.53337	2.10799	1.96358	1.86106	1.3646	1.30166	1.64083	1.58991	1.78809	1.80421	2.2114	2.09512		57.29	1.9671	0.530639	0.102121
			59.3	2.76967	2.84798	1.28944	1.33333	2.00953	2.28853	2.70903	1.72967	2.01842	1.64228	3.15751	2.95016	2.1222	1.88857	1.13403	1.56214	2.07249	2.04723	1.81251	1.35739	1.37764	1.62114	1.60878	1.72789	1.73236	2.05068	2.03799		59.3	1.95921	0.537235	0.103391
			61.3	2.71446	2.54479	1.29838	1.32197	2.00172	2.1889	2.66722	1.76027	1.91815	1.69301	3.24011	2.80321	2.12102	1.95623	1.11854	1.5254	2.13706	1.95467	1.85623	1.34614	1.29469	1.58051	1.52709	1.78451	1.71058	2.1612	2.06073		61.3	1.93655	0.519527	0.0999831
			63.3	2.6585	2.72106	1.2612	1.34731	1.93875	2.19018	2.51236	1.68468	1.94993	1.70938	3.51575	2.72844	2.05807	1.96087	1.12974	1.55541	2.05822	1.94661	1.84728	1.38941	1.29677	1.51846	1.57451	1.81936	1.8037	2.17209	2.04601		63.3	1.94052	0.537783	0.103496
			65.3	3.31953	2.64924	1.27784	1.30984	2.05885	2.09747	2.7765	1.80077	1.99735	1.6264	3.17226	2.88119	2.07795	1.93762	1.15155	1.50744	2.07125	2.00356	1.8167	1.33853	1.26606	1.65569	1.5229	1.77357	1.75179	2.16574	1.96435		65.3	1.96192	0.573196	0.110312

## Sheet: Figure 5a
	DSB repair assay - Pol l mutants
		Gap-Filling			+EV	+Poll-WT	+Poll-R57A	+Poll-R57E	+Poll-L60A	+Poll-L60R	+Poll-F61G	+Poll-R96A	+Poll-S116G
				GF #1	29.2168	100	52.3088
				GF #2	28.0782	100	52.4233
				GF #3		100	50.113		80.2248			92.0456
				GF #4		100	60.942		87.0926			97.4371
				GF #5		100	60.7943		91.918			99.0895
				GF #6		100	53.7313		78.31			93.1134
				GF #7	22.4657	100	55.8869	43.722		79.6238	26.3051
				GF #8	24.2745	100	58.9195	51.8924		79.223	32.0052
				GF #9	20.5415	100		46.7744		72.9583	29.6273
				GF #10	23.855	100							85.9358
				GF #11	24.7898	100							87.0328
				GF #12	26.7122	100							85.954
				mean	24.9917	100	55.6399	47.463	84.3864	77.2683	29.3125	95.4214	86.3075
				SD	2.88766	9.27639e-08	4.15982	4.12851	6.27934	3.73798	2.86305	3.37841	0.628167
				P value (vs WT)	<0.0001		<0.0001	0.0021	0.0156	0.0089	0.0005	0.0731	0.0007
					****		****	**	*	**	***	ns	***
		direct End-Joining			+EV	+Poll-WT	+Poll-R57A	+Poll-R57E	+Poll-L60A	+Poll-L60R	+Poll-F61G	+Poll-R96A	+Poll-S116G
				dEJ #1		100	134.6		128.5			124.4
				dEJ #2		100	129.4		122			111.5
				dEJ #3		100	120.2		118.3			112.8
				dEJ #4	139.4	100	129.3	139.2		129.6	136.2
				dEJ #5	122.1	100		128.4		113	125.7
				dEJ #6	111.26	100		122.581		95.2496	114.958
				dEJ #7		100							114.805
				dEJ #8		100							109.217
				dEJ #9		100							111.98
				mean	124.253	100	128.375	130.06	122.933	112.617	125.619	116.233	112.001
				SD	14.1929	0	5.98575	8.43313	5.16366	17.1784	10.6212	7.10235	2.79436
				P value (vs WT)	0.0974		0.0025	0.0252	0.0165	0.3312	0.0528	0.0583	0.0176
					ns		**	*	*	ns	ns	ns	*

## Sheet: Figure 5c
	DSB repair assay - Ku70 mutants
		Gap-Filling			Ku70-WT	Ku70-R301A	Ku70-F303G	Ku70-T307A	Ku70-L310G	Ku70-L310R
				GF #1	100	96.2719	44.515	84.3022	88.952	93.641
				GF #2	100	96.7276	41.7009	79.0119	82.9189	90.3904
				GF #3	100	94.6802	41.8093	79.4315	84.2167	89.2901
				GF #4	100	88.3256	41.6248	79.8347	84.7478	91.6248
				mean	100	94.0013	42.4125	80.6451	85.2088	91.2366
				SD	0	3.88428	1.4037	2.46109	2.611	1.86519
				P value (vs WT)		0.0541	<0.0001	0.0006	0.0015	0.0025
						ns	****	***	**	**
		direct End-Joining			Ku70-WT	Ku70-R301A	Ku70-F303G	Ku70-T307A	Ku70-L310G	Ku70-L310R
				dEJ #1	100	106.353	122.104	104.85	110.569	119.057
				dEJ #2	100	98.3484	119.865	105.815	113.467	120.028
				dEJ #3	100	103.119	116.915	104.126	113.971	123.285
				dEJ #4	100	91.0609	97.7948	103.187	100.806	101.987
				mean	100	99.7204	114.17	104.495	109.703	116.089
				SD	0	6.64365	11.1214	1.11291	6.11773	9.57386
				P value (vs WT)		0.9381	0.0841	0.0039	0.0503	0.0437
						ns	ns	**	ns	*

## Sheet: Figure 5d
	DSB repair assay - Ku80 mutants
		Gap-Filling			Ku80-WT	Ku80-E292A	Ku80-D301A	Ku80-E304A	Ku80-E304R
				GF #1	100	85.8271	97.0176	77.098	58.5525
				GF #2	100	88.1839	112.297	86.3236	65.6647
				GF #3	100	85.9142	106.473	82.0448	62.9957
				mean	100	86.6417	105.263	81.8221	62.4043
				SD	1.00486e-14	1.33629	7.71141	4.61684	3.59281
				P value (vs WT)		0.0033	0.3587	0.0049	0.003
						**	ns	**	**
		direct End-Joining			Ku80-WT	Ku80-E292A	Ku80-D301A	Ku80-E304A	Ku80-E304R
				dEJ #1	100	104.151	103.356	111.614	115.753
				dEJ #2	100	110.313	120.916	122.022	137.996
				dEJ #3	100	104.719	108.15	117.082	114.399
				mean	100	106.394	110.807	116.906	122.716
				SD	0	3.40572	9.0765	5.20601	13.2503
				P value (vs WT)		0.0829	0.1752	0.0302	0.0972
						ns	ns	*	ns

## Sheet: Figure 6d
	Gap-Filling assay - Pol m mutants				KO PolL+PolM
				293T	-	+Polµ-WT	+Polµ-R43A	+Polµ-F46A	+Polµ-L50A	+Polµ-T106A
			GF #1	100	8.95148	65.9375	24.0427	47.3079	50.5565	43.649
			GF #2	100	8.85339	68.2705	24.9886	51.3557	55.1762	44.9325
			GF #3	100	17.523	61.1926	24.7508	58.2481	44.902	57.5351
			mean	100	11.7759	65.1336	24.594	52.3039	50.2116	48.7055
			SD	0	4.97731	3.60678	0.492073	5.53137	5.14577	7.67353
			P value (vs WT)				<0.0001	0.0282	0.0147	0.0285
							****	*	*	*

## Sheet: Figure 6e
	X-ray survival
		X-ray (Gy)	0	1	2	4
		U2OS Ku-KD #1	100	31.2963	9.88799	1.99742
		U2OS Ku-KD + Ku70-WT #1	100	80.4436	48.8673	7.30648
		U2OS Ku-KD + Ku70-F303G #1	100	53.2063	20.8032	5.47769
		X-ray (Gy)	0	1	2	4
		U2OS Ku-KD #2	100	23.2739	5.74088	0.698216
		U2OS Ku-KD + Ku70-WT #2	100	62.9719	35.8157	6.92761
		U2OS Ku-KD + Ku70-F303G #2	100	36.7069	8.6858	1.0574
		X-ray (Gy)	0	1	2	4
		U2OS Ku-KD #3	100	20.0325	5.95122	0.0325203
		U2OS Ku-KD + Ku70-WT #3	100	53.5363	30.7669	7.40078
		U2OS Ku-KD + Ku70-F303G #3	100	37.6349	17.3209	0.785083
		X-ray (Gy)	0	1	2	4
		U2OS Ku-KD #4	100	51.0297	4.11899	0
		U2OS Ku-KD + Ku70-WT #4	100	64.2266	34.9459	3.69192
		U2OS Ku-KD + Ku70-F303G #4	100	53.8605	24.6512	2.32558
		X-ray (Gy)	0	1	2	4
	mean	U2OS Ku-KD	100	31.4081	6.42477	0.68204
		U2OS Ku-KD + Ku70-WT	100	65.2946	37.599	6.33169
		U2OS Ku-KD + Ku70-F303G	100	45.3522	17.8653	2.41144
		X-ray (Gy)	0	1	2	4
	SD	U2OS Ku-KD (n=4)	0	13.9115	2.44966	0.934086
		U2OS Ku-KD + Ku70-WT (n=4)	0	11.1697	7.8288	1.77169
		U2OS Ku-KD + Ku70-F303G (n=4)	0	9.45821	6.81271	2.15157
			P values
		Ku-KD + F303G vs Ku-KD	0.0195	*
		Ku-KD + F303G vs Ku-KD + Ku70-WT	0.0089	**

[truncated: 18 more sheets: Figure 6f, Figure 6g, Supplementary Figure 1b, Supplementary Figure 1c, Supplementary Figure 1d, Supplementary Figure 6a, Supplementary Figure 7a, Supplementary Figure 7b, Supplementary Figure 7c, Supplementary Figure 7d, Supplementary Figure 7e, Supplementary Figure 7e inset, Supplementary Figure 7g, Supplementary Figure 7h, Supplementary Figure 8a, Supplementary Figure 8b, Supplementary Figure 8c, Supplementary Figure 8d]
